# Supplementary material for: Dedifferentiation-driven oncogenic stemness promotes tumor-sustaining adaptability in the intestinal epithelium
Source: Cell Death Dis. 2026 Apr 17;17(1):514. doi: 10.1038/s41419-026-08669-2 (PMC13216273; doi:10.1038/s41419-026-08669-2)
Supplement: Supplementary file 8 — Supplementary Table 1 [file 41419_2026_8669_MOESM8_ESM.xlsx]

## Sheet: bulk_deg_with_norm_counts_padj_
ensembl_id	baseMean	log2FoldChange	lfcSE	stat	pvalue	padj	Gene ID	F1_DMV_normcount	EF1_DMV_normcount	G1_DMV_normcount	D12_WTV_normcount	AB1_WTV_normcount	B1_WTV_normcount
ENSMUSG00000063522	3116.35	-5.96251	0.181862	-32.7858	9.37839e-236	1.5162e-231	Ly6m	110.19	86.0001	98.9162	6910.38	5174.19	6318.42
ENSMUSG00000033847	4329.18	-8.93387	0.293692	-30.4192	3.06417e-203	2.47692e-199	Pla2g4c	14.3726	23.8889	14.6905	11665.4	6706.9	7549.87
ENSMUSG00000032420	1365.15	-6.31883	0.237992	-26.5506	2.52694e-155	1.36177e-151	Nt5e	21.0798	36.3111	44.0716	2865.43	2967.66	2256.33
ENSMUSG00000068547	3477.03	-6.22384	0.235059	-26.4778	1.74683e-154	7.06023e-151	Clca4a	76.6539	124.222	74.432	7711.14	5031.92	7843.82
ENSMUSG00000017697	24207.5	-5.31348	0.216349	-24.5598	3.39754e-133	1.09856e-129	Ada	853.733	1084.56	1624.77	51008.1	40665.6	50008.2
ENSMUSG00000026193	928.218	-7.4443	0.304799	-24.4236	9.59735e-132	2.58601e-128	Fn1	9.58174	16.2445	5.87621	2005.59	1867	1665.01
ENSMUSG00000021190	1936.9	3.16648	0.152927	20.7058	3.06845e-95	7.08681e-92	Lgmn	3244.38	3229.78	3983.09	390.357	401.506	372.272
ENSMUSG00000023169	3627.26	3.69288	0.17913	20.6156	1.98905e-94	4.01962e-91	Slc38a1	5946.43	7634.89	6618.57	610.857	413.726	539.114
ENSMUSG00000003283	538.591	-4.9361	0.242281	-20.3734	2.87935e-92	5.17228e-89	Hck	31.6197	32.4889	38.1954	1172.13	1139.93	817.183
ENSMUSG00000025726	5382.79	-4.457	0.22014	-20.2462	3.83624e-91	6.20206e-88	Slc28a1	356.441	456.756	593.497	8317.78	13197.3	9374.91
ENSMUSG00000027225	4334.1	-3.76789	0.186673	-20.1844	1.34153e-90	1.97168e-87	Duoxa2	743.543	445.289	589.58	7766	7824.14	8636.04
ENSMUSG00000029333	731.947	-4.54324	0.226463	-20.0617	1.59523e-89	2.14918e-86	NA	50.7832	54.4667	75.4114	1382.08	1146.91	1682.04
ENSMUSG00000068452	18829.4	-3.28998	0.168319	-19.5461	4.45158e-85	5.53605e-82	Duox2	4305.07	2823.67	3350.42	34218.5	33367.8	34910.7
ENSMUSG00000017639	599.977	-4.14098	0.214298	-19.3235	3.40955e-83	3.9373e-80	Rab11fip4	65.1558	49.6889	78.3495	1004.38	1116.36	1285.93
ENSMUSG00000031958	709.679	3.34376	0.175511	19.0515	6.3838e-81	6.88046e-78	Ldhd	1383.6	1212.6	1281.01	133.988	137.909	108.958
ENSMUSG00000019989	17599.9	-3.29776	0.175883	-18.7497	1.9459e-78	1.96621e-75	Enpp3	2437.59	3868.09	3441.5	31600	32096.1	32156.2
ENSMUSG00000018217	2362.64	-4.67444	0.253114	-18.4677	3.75638e-76	3.57232e-73	Pmp22	156.182	236.978	141.029	3492.12	6316.74	3832.82
ENSMUSG00000003032	7302.21	-2.55227	0.14417	-17.7032	3.96405e-70	3.56037e-67	Klf4	2128.1	1835.62	2418.06	12859.6	12431	12140.8
ENSMUSG00000029847	2245.18	-4.02953	0.230156	-17.5078	1.24966e-68	1.06333e-65	Slc23a4	202.175	221.689	353.552	5073.59	3307.19	4312.91
ENSMUSG00000036867	373.094	-5.42155	0.310458	-17.463	2.73922e-68	2.21425e-65	Smad6	13.4144	27.7111	9.79369	629.847	689.543	868.257
ENSMUSG00000085062	536.863	-2.96705	0.1719	-17.2603	9.363e-67	7.20817e-64	NA	123.604	128.045	113.607	922.087	1002.02	931.816
ENSMUSG00000032726	290.642	-3.82715	0.223015	-17.161	5.20315e-66	3.8236e-63	Bmp8a	37.3688	38.2222	39.1747	551.775	524.577	552.734
ENSMUSG00000020644	387.339	-4.23873	0.253399	-16.7275	8.26519e-63	5.80971e-60	Id2	36.4106	24.8445	55.824	721.634	753.261	732.06
ENSMUSG00000007872	1175.57	-2.96838	0.17982	-16.5075	3.24176e-61	2.18373e-58	Id3	321.946	224.556	252.677	2223.98	2176.86	1853.42
ENSMUSG00000042745	1149.7	-3.11079	0.190281	-16.3484	4.46455e-60	2.88714e-57	Id1	295.117	180.6	239.945	2034.08	1976.11	2172.35
ENSMUSG00000055748	761.159	-5.43623	0.335784	-16.1896	5.96763e-59	3.71072e-56	Gsdmc4	42.1596	33.4445	27.4223	2280.95	796.03	1386.94
ENSMUSG00000030934	10744.2	2.01115	0.127382	15.7883	3.74571e-56	2.24285e-53	Oat	16815	16576	18259.3	4157.83	4035.14	4621.63
ENSMUSG00000024712	28850	-2.00121	0.126952	-15.7635	5.54963e-56	3.20432e-53	Rfk	11537.4	10711.8	12347.9	43073.3	47791.5	47638.4
ENSMUSG00000076435	4915.23	-3.18353	0.205283	-15.508	3.06124e-54	1.70659e-51	Acsf2	883.436	940.267	1100.81	6860.8	11785.1	7921
ENSMUSG00000027797	293.359	-3.36031	0.217693	-15.436	9.37198e-54	5.05056e-51	Dclk1	45.9923	54.4667	55.824	530.675	576.074	497.12
ENSMUSG00000029086	1877.14	3.08486	0.201518	15.3081	6.74838e-53	3.51939e-50	Prom1	2900.39	3596.71	3576.65	484.254	287.164	417.671
ENSMUSG00000039013	220.258	-4.69355	0.314406	-14.9283	2.15701e-50	1.08976e-47	Siglecf	17.2471	13.3778	18.608	493.749	457.368	321.198
ENSMUSG00000020272	675.885	-3.29894	0.221953	-14.8632	5.71055e-50	2.79765e-47	Stk10	95.8174	108.933	169.431	1127.82	1187.93	1365.38
ENSMUSG00000028427	1850.91	-3.61053	0.243125	-14.8505	6.90768e-50	3.2846e-47	Aqp7	216.547	224.556	399.582	2819.01	4220.18	3225.6
ENSMUSG00000020226	1313.39	-3.85531	0.263109	-14.6529	1.29123e-48	5.96438e-46	Slc5a4b	198.342	131.867	179.224	1616.29	3483.5	2271.09
ENSMUSG00000047501	2457.09	-3.51168	0.241241	-14.5567	5.29614e-48	2.37841e-45	Cldn4	373.688	364.067	450.51	5332.07	2734.61	5487.61
ENSMUSG00000052631	403.74	-4.15869	0.287851	-14.4474	2.60448e-47	1.10807e-44	Sh2d6	38.3269	32.4889	57.7827	928.418	850.146	515.279
ENSMUSG00000032252	1190.5	-2.7414	0.189743	-14.4479	2.58348e-47	1.10807e-44	Glce	299.908	321.067	308.501	1683.81	2592.33	1937.41
ENSMUSG00000074923	320.667	-4.69633	0.325399	-14.4325	3.23054e-47	1.33918e-44	Pak6	15.3308	21.0222	35.2573	472.649	844.036	535.709
ENSMUSG00000046460	188.598	-3.93664	0.274537	-14.3392	1.24435e-46	5.02936e-44	Sh2d7	22.038	27.7111	19.5874	376.642	358.737	326.873
ENSMUSG00000002384	173.296	-5.96459	0.419707	-14.2113	7.79551e-46	3.0739e-43	Bmp8b	7.66539	3.82222	4.89684	374.532	341.28	307.579
ENSMUSG00000061983	1900.39	2.13297	0.151709	14.0596	6.72262e-45	2.58773e-42	Rps12	3329.65	2970.82	2985.12	801.815	689.543	625.372
ENSMUSG00000019890	162.858	-5.24945	0.378437	-13.8714	9.43978e-44	3.54914e-41	Nts	9.58174	12.4222	2.93811	343.937	317.714	290.554
ENSMUSG00000029650	1196.91	-2.0337	0.147181	-13.8177	1.9947e-43	7.32916e-41	Slc46a3	440.76	502.623	466.179	1777.71	1934.21	2059.98
ENSMUSG00000017868	653.617	-2.84418	0.207298	-13.7203	7.67939e-43	2.75895e-40	Sgk2	139.893	161.489	178.245	933.693	1413.13	1095.25
ENSMUSG00000009246	511.208	-2.9443	0.214836	-13.7048	9.49722e-43	3.33786e-40	Trpm5	105.399	139.511	107.731	1097.22	861.493	755.894
ENSMUSG00000068246	1362.23	-2.21396	0.161835	-13.6804	1.32963e-42	4.57364e-40	Apol9b	471.421	524.6	453.448	2445.54	2375	1903.36
ENSMUSG00000026399	2666.02	-2.76344	0.202721	-13.6318	2.59268e-42	8.73248e-40	Cd55	660.182	795.023	598.394	4379.39	5952.77	3610.36
ENSMUSG00000048905	2888.94	-2.78128	0.207813	-13.3836	7.54212e-41	2.48844e-38	Bnip5	650.6	742.467	807.979	6487.32	3638.87	5006.38
ENSMUSG00000034785	515.747	-3.2653	0.244374	-13.3619	1.00925e-40	3.26331e-38	Dio1	58.4486	113.711	119.483	959.013	988.055	855.772
ENSMUSG00000041836	516.49	-2.42333	0.1841	-13.1632	1.42982e-39	4.53253e-37	Ptpre	146.601	167.222	173.348	776.495	986.309	848.963
ENSMUSG00000024421	399.235	-3.14472	0.239331	-13.1396	1.95258e-39	6.07065e-37	Lama3	73.7794	63.0667	106.751	655.167	855.383	641.262
ENSMUSG00000004933	230.308	-3.31311	0.254301	-13.0283	8.45089e-39	2.57784e-36	Matk	43.1178	41.0889	42.1128	512.74	387.541	355.248
ENSMUSG00000020774	2353.43	-2.63405	0.202368	-13.0162	9.90149e-39	2.9644e-36	Aspa	502.083	626.845	830.505	3511.11	4737.77	3912.26
ENSMUSG00000015405	40483.2	-1.84999	0.142356	-12.9955	1.29767e-38	3.81443e-36	Ace2	15150.6	18717.4	18879.3	58795.2	67439.1	63917.3
ENSMUSG00000081219	191.224	-3.66271	0.282071	-12.9851	1.48726e-38	4.29367e-36	NA	32.5779	17.2	34.2779	337.606	372.703	352.978
ENSMUSG00000048234	1036.51	2.98418	0.233273	12.7927	1.8022e-37	5.11161e-35	Rnf149	1670.1	1953.16	1896.06	245.82	147.51	306.444
ENSMUSG00000005980	2209.58	-2.58449	0.2038	-12.6815	7.48623e-37	2.08672e-34	Dnase1	702.341	511.223	680.661	4202.14	2806.18	4354.91
ENSMUSG00000011034	87329.9	-2.03322	0.160831	-12.642	1.23922e-36	3.39568e-34	Slc5a1	30298.4	32257.7	40322.6	122548	142486	156067
ENSMUSG00000047407	393.687	2.36245	0.187774	12.5813	2.67504e-36	7.20791e-34	Tgif1	691.801	693.734	592.518	131.878	135.29	116.903
ENSMUSG00000029385	3966.14	-2.46601	0.196433	-12.5539	3.78206e-36	1.00237e-33	Ccng2	948.592	1087.42	1611.06	6917.77	6241.68	6990.32
ENSMUSG00000073987	456.676	3.22989	0.257432	12.5466	4.15006e-36	1.08216e-33	Ggh	668.805	940.267	865.762	112.887	55.8617	96.473
ENSMUSG00000055612	500.961	2.28105	0.182801	12.4783	9.8051e-36	2.47686e-33	Cdca7	769.413	824.645	898.081	194.124	149.256	170.247
ENSMUSG00000070305	899.921	1.95598	0.156655	12.4859	8.91252e-36	2.28712e-33	Mpzl3	1470.8	1474.42	1346.63	391.412	324.696	391.567
ENSMUSG00000020646	131.431	4.10566	0.331644	12.3797	3.36534e-35	8.37037e-33	Mboat2	217.505	275.2	252.677	11.6052	15.7111	15.8897
ENSMUSG00000020901	209.954	-3.59382	0.291178	-12.3424	5.35665e-35	1.31214e-32	Pik3r5	41.2015	24.8445	30.3604	449.439	423.327	290.554
ENSMUSG00000046733	768.296	-3.01422	0.244399	-12.3332	6.00451e-35	1.44888e-32	Gprc5a	149.475	172.956	185.101	1473.86	885.06	1743.32
ENSMUSG00000008193	200.182	-3.2427	0.265511	-12.2131	2.64685e-34	6.29288e-32	Spib	44.076	31.5334	39.1747	432.558	343.899	309.849
ENSMUSG00000026335	505.503	-2.14067	0.175976	-12.1645	4.8013e-34	1.12497e-31	Pam	165.764	183.467	211.544	869.336	815.232	787.674
ENSMUSG00000039206	993.605	1.89475	0.155838	12.1585	5.16917e-34	1.19386e-31	Daglb	1765.91	1505	1426.94	418.843	410.235	434.696
ENSMUSG00000029082	4973.02	-1.92588	0.158731	-12.133	7.06459e-34	1.60864e-31	Bst1	1897.18	2119.42	2200.64	7145.65	9372.55	7102.68
ENSMUSG00000023915	1153.67	-2.84127	0.238404	-11.9179	9.54894e-33	2.14414e-30	Tnfrsf21	263.498	290.489	293.811	1297.67	2681.36	2095.17
ENSMUSG00000025432	267.032	-2.71222	0.228148	-11.888	1.36713e-32	3.02773e-30	Avil	72.8212	66.8889	72.4733	544.39	460.859	384.757
ENSMUSG00000032440	1261.12	3.02084	0.255988	11.8007	3.86961e-32	8.45405e-30	Tgfbr2	1858.86	2518.85	2357.34	347.102	158.857	325.738
ENSMUSG00000025701	142.157	-3.97381	0.337498	-11.7743	5.29489e-32	1.12635e-29	Alox5	13.4144	24.8445	12.7318	316.506	261.852	223.59
ENSMUSG00000063856	8630.67	1.94176	0.164717	11.7884	4.47913e-32	9.6552e-30	Gpx1	15000.2	13369.2	12718.1	4254.9	2960.67	3480.97
ENSMUSG00000038648	3029.39	-1.62037	0.137642	-11.7724	5.41774e-32	1.13751e-29	Creb3l2	1393.18	1595.78	1471.99	4154.67	4709.84	4850.89
ENSMUSG00000068114	314.857	2.45116	0.210079	11.6678	1.86212e-31	3.85959e-29	Ccdc134	613.231	496.889	486.746	87.5667	96.8852	107.823
ENSMUSG00000037145	35156.3	2.86403	0.24567	11.658	2.08794e-31	4.27287e-29	Lypd8l	58515.7	64188.5	62757.9	11936.5	4988.28	8550.91
ENSMUSG00000015243	303.781	3.50504	0.301343	11.6314	2.85447e-31	5.76853e-29	Abca1	346.859	636.4	692.414	37.9807	60.2259	48.804
ENSMUSG00000047798	114.176	-4.22634	0.363665	-11.6215	3.20375e-31	6.39445e-29	Cd300lf	11.4981	7.64445	15.6699	244.765	218.21	187.271
ENSMUSG00000023067	4403.33	-1.94674	0.168148	-11.5776	5.35496e-31	1.05578e-28	Cdkn1a	2138.64	1730.51	1572.87	6448.28	8069.4	6460.29
ENSMUSG00000051022	471.832	3.46328	0.300098	11.5405	8.24548e-31	1.58696e-28	Hs3st1	831.695	834.201	931.38	42.2008	125.689	65.8286
ENSMUSG00000021620	814.573	-2.25952	0.195765	-11.542	8.1021e-31	1.57815e-28	Acot12	241.46	249.4	353.552	1221.71	1297.04	1524.27
ENSMUSG00000036832	137.023	-4.00157	0.347118	-11.528	9.53394e-31	1.79227e-28	Lpar3	16.289	13.3778	18.608	242.655	196.389	334.818
ENSMUSG00000037995	7991.42	-1.52817	0.132489	-11.5343	8.86147e-31	1.68545e-28	Igsf9	4152.72	4252.23	3940	11046.1	13193	11364.5
ENSMUSG00000024515	1872.79	-2.24771	0.196603	-11.4327	2.86899e-30	5.33138e-28	Smad4	760.79	530.334	663.033	3015.25	2509.41	3757.91
ENSMUSG00000000805	4059.13	-2.79805	0.248278	-11.2698	1.84933e-29	3.39751e-27	Car4	1042.49	595.312	1424	6835.47	7652.19	6805.32
ENSMUSG00000018446	759.307	1.92787	0.171491	11.2418	2.54189e-29	4.61739e-27	C1qbp	1397.02	1052.07	1158.59	328.111	312.477	307.579
ENSMUSG00000028600	865.853	-2.96944	0.264492	-11.227	3.006e-29	5.34044e-27	Podn	162.89	172.956	252.677	1167.91	2200.43	1238.26
ENSMUSG00000027359	3512.1	-1.99976	0.177905	-11.2406	2.57702e-29	4.62918e-27	Slc27a2	1348.15	1595.78	1271.22	4412.09	6351.66	6093.69
ENSMUSG00000038900	2228.05	1.94814	0.174272	11.1788	5.1802e-29	9.00519e-27	Rpl12	3985.04	3201.11	3429.75	1094.06	762.862	895.497
ENSMUSG00000043079	5144.95	-1.5831	0.141599	-11.1802	5.09776e-29	8.9582e-27	Synpo	2519.04	2472.02	2733.42	7384.09	7015.01	8746.13
ENSMUSG00000025880	1519.3	-2.18923	0.196978	-11.1141	1.07148e-28	1.84283e-26	Smad7	547.117	427.134	664.991	2416	2143.69	2916.89
ENSMUSG00000053886	535.476	2.3947	0.215927	11.0903	1.39811e-28	2.37929e-26	Sh2d4a	943.801	1087.42	667.929	167.748	163.221	182.731
ENSMUSG00000027452	2122.47	-2.27091	0.205131	-11.0705	1.74378e-28	2.93663e-26	Acss1	677.429	726.223	782.515	2640.72	4631.29	3276.68
ENSMUSG00000018339	114.074	-3.59986	0.325492	-11.0598	1.96632e-28	3.27727e-26	Gpx3	18.2053	13.3778	20.5667	223.664	185.042	223.59
ENSMUSG00000040495	115.377	-3.73726	0.338432	-11.0429	2.37268e-28	3.9142e-26	Chrm4	11.4981	17.2	19.5874	196.234	194.643	253.1
ENSMUSG00000020573	117.381	-3.45537	0.313561	-11.0198	3.06869e-28	5.01126e-26	Pik3cg	16.289	23.8889	18.608	214.169	196.389	234.94
ENSMUSG00000039629	212.816	-3.44947	0.313365	-11.0078	3.50397e-28	5.66487e-26	Strip2	20.1216	43.9556	43.0922	466.319	412.853	290.554
ENSMUSG00000060063	135.723	-4.01922	0.366057	-10.9798	4.78166e-28	7.65397e-26	Alox5ap	17.2471	8.60001	21.5461	317.561	260.979	188.406
ENSMUSG00000067377	117.153	-3.64485	0.332373	-10.9662	5.5586e-28	8.81038e-26	Tspan6	20.1216	19.1111	12.7318	257.425	193.77	199.756
ENSMUSG00000032092	930.871	2.07174	0.190162	10.8947	1.22222e-27	1.91841e-25	Mpzl2	1459.3	1601.51	1449.47	404.073	267.962	402.917
ENSMUSG00000024863	888.778	-2.60701	0.239438	-10.8881	1.31394e-27	2.04254e-25	Mbl2	273.079	254.178	224.275	1692.25	977.581	1911.3
ENSMUSG00000027219	7434.45	-5.01648	0.46348	-10.8235	2.66391e-27	4.025e-25	Slc28a2	354.524	272.334	710.042	16893	11345.2	15031.6
ENSMUSG00000032418	3000.86	-1.97193	0.181397	-10.8708	1.58811e-27	2.44524e-25	Me1	1241.79	1471.56	944.111	4632.59	5284.17	4430.95
ENSMUSG00000041845	1134.74	-1.73971	0.160558	-10.8354	2.33934e-27	3.56794e-25	Rhod	572.03	507.4	489.684	1872.66	1858.28	1508.38
ENSMUSG00000041202	114.431	3.97888	0.368794	10.7889	3.88473e-27	5.76188e-25	Pla2g2d	229.003	166.267	249.739	15.8253	8.7284	17.0247
ENSMUSG00000027978	137.949	4.21446	0.390741	10.7858	4.01716e-27	5.90413e-25	Prss12	300.867	164.356	320.254	20.0454	13.0926	9.07981
ENSMUSG00000032046	2955.16	-1.42527	0.131873	-10.8079	3.15808e-27	4.72747e-25	Abhd12	1512	1603.42	1695.29	4064.99	4247.24	4608.01
ENSMUSG00000005615	8723.77	-1.51095	0.140136	-10.782	4.18707e-27	6.09842e-25	Pcyt1a	3941.93	4992.78	4660.82	13628.7	12489.5	12628.9
ENSMUSG00000026701	6948.28	1.58092	0.146801	10.7691	4.81759e-27	6.89257e-25	Prdx6	11958	10192.9	9094.42	3673.58	3440.73	3330.02
ENSMUSG00000045664	1263.26	-1.52794	0.142085	-10.7537	5.69118e-27	8.07099e-25	Cdc42ep2	658.265	627.8	665.971	1834.68	2041.57	1751.27
ENSMUSG00000059316	19510.7	-1.72029	0.159697	-10.7722	4.65656e-27	6.72165e-25	Slc27a4	10660.6	8413.67	8181.65	26025.2	32773.4	31009.8
ENSMUSG00000024887	17634.1	-2.35193	0.219813	-10.6997	1.02128e-26	1.43574e-24	Asah2	4435.39	5896.74	6998.57	20739.6	33208.1	34526
ENSMUSG00000064373	56970.3	-1.90144	0.178454	-10.655	1.65187e-26	2.30222e-24	Selenop	18814.7	23307	30055.8	96580.8	85605.5	87457.9
ENSMUSG00000025357	3765.45	-1.50994	0.141829	-10.6462	1.81671e-26	2.51032e-24	Dgka	1951.8	1909.2	2010.64	4850.98	6162.25	5707.8
ENSMUSG00000047250	101.578	-4.48605	0.422422	-10.6198	2.40975e-26	3.27382e-24	Ptgs1	2.87452	12.4222	10.7731	223.664	204.245	155.492
ENSMUSG00000029084	2697.88	1.83967	0.1732	10.6217	2.36323e-26	3.23782e-24	Cd38	4572.4	4271.34	3806.81	1218.55	939.176	1379
ENSMUSG00000018604	6088.52	-1.6474	0.155523	-10.5926	3.22379e-26	4.34326e-24	Tbx3	2691.51	2736.71	3411.14	8803.09	8497.97	10390.7
ENSMUSG00000050762	154.799	4.12653	0.391796	10.5323	6.12901e-26	8.18907e-24	Prss27	430.22	191.111	256.595	21.1004	10.4741	19.2946
ENSMUSG00000079733	102.966	4.75481	0.453088	10.4942	9.18099e-26	1.20674e-23	NA	171.513	143.333	281.079	6.33012	8.7284	6.80986
ENSMUSG00000021565	18545.6	-1.98283	0.188748	-10.5052	8.17482e-26	1.0833e-23	Slc6a19	6452.34	6299.98	9715.34	26092.8	32118.8	30594.4
ENSMUSG00000027224	97.0318	-3.74286	0.357869	-10.4588	1.33602e-25	1.74189e-23	Duoxa1	14.3726	11.4667	14.6905	160.363	215.591	165.707
ENSMUSG00000004655	1296.84	-3.26941	0.493511	-6.6248	3.47713e-11	8.36529e-10	Aqp1	194.509	235.067	301.646	1310.33	3802.09	1937.41
ENSMUSG00000046807	114.004	-3.78355	0.362642	-10.4333	1.74751e-25	2.26016e-23	Lrrc75b	22.038	6.68889	17.6286	206.784	224.32	206.566
ENSMUSG00000050914	382.025	1.84197	0.177687	10.3663	3.52762e-25	4.52627e-23	Ankrd37	632.395	584.8	574.889	178.298	160.603	161.167
ENSMUSG00000030605	340.984	1.97146	0.190603	10.3433	4.49031e-25	5.67147e-23	Mfge8	491.543	604.867	533.756	141.373	137.036	137.332
ENSMUSG00000025557	13250.9	-1.96631	0.189759	-10.3621	3.68613e-25	4.69241e-23	Slc15a1	4711.34	5101.71	6387.44	16027.9	24264.1	23012.8
ENSMUSG00000058558	3503.46	1.66148	0.16074	10.3365	4.81988e-25	6.04054e-23	Rpl5	6284.66	4929.71	4757.77	1834.68	1694.18	1519.73
ENSMUSG00000046697	4621.25	-4.90521	0.47827	-10.2561	1.11047e-24	1.38099e-22	Enpp7	437.885	228.378	229.172	5456.56	12764.4	8611.07
ENSMUSG00000039096	751.314	-2.70709	0.265735	-10.1872	2.26258e-24	2.79231e-22	Rsad1	180.137	169.133	249.739	960.068	1885.33	1063.47
ENSMUSG00000028003	1019.5	-2.23298	0.219229	-10.1856	2.2995e-24	2.81637e-22	Lrat	360.273	442.423	270.306	1325.11	2000.55	1718.35
ENSMUSG00000021553	543.24	2.03312	0.1997	10.1809	2.41277e-24	2.93288e-22	Slc28a3	898.767	961.29	758.031	219.444	171.077	250.83
ENSMUSG00000025534	774.431	1.822	0.179094	10.1734	2.60537e-24	3.14336e-22	Gusb	1445.88	1076.91	1098.85	357.652	317.714	349.573
ENSMUSG00000025059	7994.89	-1.77137	0.174307	-10.1623	2.91979e-24	3.49661e-22	Gk	3566.32	3768.71	3533.56	10058.6	15505.1	11537
ENSMUSG00000033213	4719.71	-1.56306	0.154075	-10.1448	3.49452e-24	4.12378e-22	AA467197	2418.43	2382.2	2360.28	7732.24	7658.3	5766.82
ENSMUSG00000033307	659.779	2.33169	0.229745	10.149	3.34689e-24	3.97862e-22	Mif	1394.14	989.956	917.668	272.195	170.204	214.511
ENSMUSG00000074063	1769.24	-1.69611	0.167404	-10.1318	3.99298e-24	4.64421e-22	Osgin1	946.676	784.512	772.722	2648.1	3126.51	2336.92
ENSMUSG00000030539	2788.16	-1.28075	0.126292	-10.1412	3.62688e-24	4.24897e-22	Sema4b	1667.22	1579.53	1630.65	3917.29	3757.58	4176.71
ENSMUSG00000037852	582.735	-2.72959	0.27026	-10.0999	5.53198e-24	6.38825e-22	Cpe	111.148	151.933	194.894	1216.44	656.376	1165.62
ENSMUSG00000020447	26272.3	-1.56325	0.155346	-10.063	8.04952e-24	9.22954e-22	Npc1l1	10833.1	14573.2	14448.6	37054.4	38679	42045.2
ENSMUSG00000046364	2487.38	1.67964	0.167261	10.0421	9.95497e-24	1.12547e-21	Rpl27a	4490.96	3253.67	3629.54	1298.73	1187.93	1063.47
ENSMUSG00000035000	21162.6	-1.53234	0.152545	-10.0452	9.64918e-24	1.09858e-21	Dpp4	10600.3	10015.2	12005.1	26569.6	34813.2	32972.2
ENSMUSG00000027340	4762.59	1.73845	0.173278	10.0327	1.09428e-23	1.22856e-21	Slc23a2	6556.78	8751.94	6676.36	2371.68	1836.45	2382.32
ENSMUSG00000031377	95.3916	-3.86772	0.386627	-10.0038	1.4673e-23	1.62479e-21	Bmx	14.3726	6.68889	15.6699	218.389	160.603	156.627
ENSMUSG00000025010	213.877	-2.53935	0.254085	-9.99412	1.6171e-23	1.77848e-21	Ccnj	44.076	64.9778	79.3289	385.082	338.662	371.137
ENSMUSG00000029188	939.853	-2.30206	0.230115	-10.0039	1.46445e-23	1.62479e-21	Slc34a2	365.064	286.667	298.707	2071	1105.89	1511.79
ENSMUSG00000034361	562.283	-1.85735	0.186166	-9.97686	1.92465e-23	2.10243e-21	Cpne2	237.627	206.4	285.976	810.255	969.725	863.717
ENSMUSG00000055435	8756.05	-1.87215	0.187979	-9.95935	2.29558e-23	2.49078e-21	Maf	3038.37	3717.11	4516.85	11147.3	15808	14308.7
ENSMUSG00000027074	77.3521	-4.85822	0.488715	-9.94082	2.76547e-23	2.98062e-21	Slc43a3	2.87452	2.86667	9.79369	167.748	134.417	146.412
ENSMUSG00000026811	75.1705	-4.56094	0.459128	-9.9339	2.96432e-23	3.17378e-21	St6galnac6	7.66539	2.86667	7.83495	163.528	143.146	125.982
ENSMUSG00000028943	5190.94	-1.4988	0.150962	-9.92831	3.13531e-23	3.33477e-21	Espn	2859.19	2285.69	2995.89	7567.66	8233.5	7203.7
ENSMUSG00000030095	531.528	-1.86292	0.187936	-9.91253	3.67223e-23	3.83026e-21	Tmem43	239.543	197.8	250.718	855.621	930.447	715.035
ENSMUSG00000032518	6073.35	1.55377	0.15672	9.91428	3.6085e-23	3.78822e-21	Rpsa	10317.6	8357.29	8505.82	3524.82	2730.24	3004.28
ENSMUSG00000021770	3148.36	-1.68966	0.170291	-9.92218	3.33398e-23	3.5229e-21	Samd8	1416.18	1690.38	1363.28	4128.29	4553.61	5738.44
ENSMUSG00000020062	823.707	-2.93704	0.296514	-9.90525	3.94995e-23	4.09351e-21	Slc5a8	210.798	91.7334	268.347	1319.83	1324.1	1727.43
ENSMUSG00000036853	153.609	-3.30271	0.333645	-9.89889	4.20925e-23	4.33446e-21	Mcoln3	39.2851	24.8445	20.5667	365.037	208.609	263.315
ENSMUSG00000031765	2591.94	2.82736	0.286258	9.87697	5.23946e-23	5.36116e-21	Mt1	6058.53	3952.18	3618.77	658.332	356.991	906.846
ENSMUSG00000015944	2472.3	-1.43509	0.145408	-9.86942	5.64899e-23	5.74385e-21	Castor2	1268.62	1254.65	1481.78	3251.57	3809.07	3768.12
ENSMUSG00000001056	326.072	2.30871	0.235742	9.79336	1.20228e-22	1.21483e-20	Nhp2	616.106	441.467	569.993	139.263	94.2667	95.338
ENSMUSG00000006494	1040.77	1.40478	0.143665	9.77818	1.39705e-22	1.40287e-20	Pdk1	1565.66	1534.62	1431.84	548.61	549.889	614.022
ENSMUSG00000033220	258.481	-2.27591	0.233301	-9.75527	1.75139e-22	1.74782e-20	Rac2	83.3611	78.3556	103.813	509.575	413.726	362.058
ENSMUSG00000042978	804.457	-1.53734	0.158027	-9.72831	2.28353e-22	2.25109e-20	Sbk1	393.809	389.867	453.448	1104.61	1294.42	1190.59
ENSMUSG00000020911	20283.9	1.52267	0.156436	9.73349	2.17008e-22	2.15237e-20	Krt19	34505.7	27255.3	28519.2	10647.3	9065.31	11710.7
ENSMUSG00000001156	17750.3	-1.74476	0.179505	-9.71983	2.482e-22	2.43191e-20	Mxd1	6569.24	7568.01	10338.2	26265.8	26157.3	29603.6
ENSMUSG00000051043	81.4207	-4.20412	0.435744	-9.64816	5.00475e-22	4.87421e-20	Gprc5c	4.79087	5.73334	14.6905	177.243	139.654	146.412
ENSMUSG00000040463	573.77	1.67731	0.174254	9.62564	6.23203e-22	6.03312e-20	Mybbp1a	925.596	819.867	876.535	314.396	241.777	264.45
ENSMUSG00000036181	1262.66	-1.29658	0.13516	-9.59295	8.55991e-22	8.23739e-20	H1f2	763.664	737.689	690.455	1834.68	1793.69	1755.81
ENSMUSG00000004552	390.287	-3.4118	0.356631	-9.56676	1.10305e-21	1.05521e-19	Ctse	35.4524	109.889	55.824	486.364	1007.26	646.937
ENSMUSG00000084106	595.476	1.58347	0.166157	9.52997	1.57332e-21	1.49623e-19	Gm6136	852.775	939.312	886.329	334.441	270.58	289.419
ENSMUSG00000040706	1206.46	2.06382	0.216747	9.52179	1.70215e-21	1.60928e-19	Agmat	2642.64	1563.29	1635.55	419.898	475.698	501.66
ENSMUSG00000031320	3797.01	1.30236	0.137298	9.48567	2.4084e-21	2.25067e-19	Rps4x	5841.03	4828.43	5540.29	2315.77	2160.28	2096.3
ENSMUSG00000023004	865.585	1.52194	0.160353	9.49116	2.28467e-21	2.14746e-19	Tuba1b	1282.99	1339.69	1228.13	455.769	387.541	499.39
ENSMUSG00000029614	3577.55	1.34912	0.142717	9.45316	3.28768e-21	3.03726e-19	Rpl6	5612.98	4576.16	5225.91	2150.13	2043.32	1856.82
ENSMUSG00000025025	3871.34	-1.30283	0.137396	-9.48233	2.4867e-21	2.31049e-19	Mxi1	2494.13	2134.71	2070.39	5356.34	5344.4	5828.11
ENSMUSG00000038264	1372.96	-1.96235	0.208085	-9.43053	4.08024e-21	3.74802e-19	Sema7a	604.608	488.289	589.58	1563.54	2652.56	2339.19
ENSMUSG00000030263	293.519	-2.82667	0.300115	-9.41861	4.57111e-21	4.1752e-19	Irag2	44.076	65.9334	107.731	617.187	517.594	408.592
ENSMUSG00000038580	425.146	-2.57187	0.273911	-9.38943	6.03265e-21	5.47921e-19	Sct	172.471	83.1334	111.648	916.812	683.434	583.378
ENSMUSG00000026238	2646.83	1.79023	0.190977	9.37404	6.98071e-21	6.30487e-19	Ptma	4686.43	3495.42	4135.87	1377.86	905.135	1280.25
ENSMUSG00000071356	377942	2.43278	0.259613	9.37082	7.19705e-21	6.46415e-19	Reg3b	756799	487759	668734	149228	67339.6	137791
ENSMUSG00000033715	324.644	-2.86383	0.305944	-9.36063	7.92598e-21	7.07952e-19	Akr1c14	46.9505	106.067	82.267	385.082	647.647	679.851
ENSMUSG00000028495	3602.28	1.38896	0.149075	9.31718	1.19469e-20	1.04971e-18	Rps6	5767.25	4788.29	5084.88	2227.15	1781.47	1964.64
ENSMUSG00000075611	2952.1	1.76739	0.189551	9.32406	1.11974e-20	9.94662e-19	NA	5014.12	4016.2	4658.86	1353.59	1022.97	1646.85
ENSMUSG00000008683	1578.8	1.53959	0.165618	9.29605	1.45754e-20	1.26011e-18	Rps15a	2621.56	2046.8	2380.85	868.281	864.111	691.201
ENSMUSG00000020261	7817.93	-1.77934	0.190846	-9.32343	1.12644e-20	9.95143e-19	Slc36a1	4140.27	2762.51	3679.49	9707.24	12941.6	13676.5
ENSMUSG00000026354	37178.3	-2.07	0.222668	-9.29636	1.45336e-20	1.26011e-18	Lct	8925.39	16857.9	17124.3	54704.9	65044.9	60412.5
ENSMUSG00000074445	11661.8	-2.0216	0.217497	-9.29487	1.4739e-20	1.26747e-18	Sprr2a3	4318.49	4274.2	5234.73	25725.6	16864.1	13553.9
ENSMUSG00000006651	2726.42	-1.81333	0.19485	-9.30629	1.32379e-20	1.15685e-18	Aplp1	1220.71	977.534	1424.98	4527.09	3325.52	4882.67
ENSMUSG00000009545	819.826	2.26047	0.243879	9.26881	1.88231e-20	1.59326e-18	Kcnq1	1330.9	1206.87	1530.75	393.522	186.788	270.124
ENSMUSG00000020422	1603.75	-1.62827	0.175633	-9.27086	1.84654e-20	1.57121e-18	Tns3	621.855	895.356	834.422	2463.47	2185.59	2621.8
ENSMUSG00000021250	2280.43	-1.64981	0.177753	-9.28146	1.67166e-20	1.42993e-18	Fos	1103.82	1195.4	1006.79	3438.31	2769.52	4168.77
ENSMUSG00000021280	5663.09	-1.27255	0.137498	-9.25509	2.14041e-20	1.80229e-18	Exoc3l4	3010.58	3321.51	3614.85	7789.21	7555.3	8687.11
ENSMUSG00000022148	123.052	-2.63695	0.285803	-9.22645	2.79749e-20	2.34337e-18	Fyb	30.6616	34.4	37.216	246.875	200.753	188.406
ENSMUSG00000040046	125.323	-2.87095	0.311203	-9.22532	2.82718e-20	2.35603e-18	Tph1	32.5779	39.1778	18.608	229.994	229.557	202.026
ENSMUSG00000058799	135.741	2.41886	0.262992	9.19747	3.66468e-20	3.0383e-18	Nap1l1	237.627	242.711	205.667	41.1458	41.8963	45.3991
ENSMUSG00000057666	1766.11	2.50121	0.272401	9.18208	4.2286e-20	3.46718e-18	Gapdh	1842.57	4521.69	2642.34	530.675	614.479	444.911
ENSMUSG00000021948	5918.84	-1.19715	0.130323	-9.18598	4.07788e-20	3.36363e-18	Prkcd	3613.27	3571.87	3600.16	8712.36	8643.73	7371.67
ENSMUSG00000050866	5096.61	-1.133	0.123399	-9.18163	4.24631e-20	3.46718e-18	Clrn3	2989.5	3307.18	3279.91	7273.31	6817.75	6912.01
ENSMUSG00000031762	858.066	5.38899	0.589178	9.14663	5.87347e-20	4.65473e-18	Mt2	2728.88	1158.13	1140.96	29.5406	26.1852	64.6937
ENSMUSG00000033857	330.888	2.08145	0.227104	9.16519	4.9461e-20	3.97829e-18	Engase	606.524	452.934	545.508	149.813	97.7581	132.792
ENSMUSG00000024052	4549.3	-1.89184	0.20659	-9.15748	5.3125e-20	4.23089e-18	Lpin2	1406.6	1880.53	2507.18	6357.55	8170.65	6973.3
ENSMUSG00000078532	199.752	3.29228	0.359413	9.16015	5.18241e-20	4.14772e-18	Nkain1	460.882	356.422	269.326	56.9711	17.4568	37.4542
ENSMUSG00000017929	4594.71	-1.64785	0.179788	-9.16553	4.93038e-20	3.97829e-18	B4galt5	2502.75	1938.82	2228.06	5683.39	8470.04	6745.17
ENSMUSG00000027358	696.192	-1.89178	0.206403	-9.16547	4.93313e-20	3.97829e-18	Bmp2	289.368	293.356	303.604	935.803	926.083	1428.94
ENSMUSG00000022094	8914.66	1.2763	0.139675	9.13764	6.38279e-20	4.98505e-18	Slc39a14	11346.7	13711.3	12799.4	5658.07	4770.94	5201.6
ENSMUSG00000029135	4887.91	-1.49332	0.163335	-9.14269	6.0919e-20	4.80428e-18	Fosl2	2172.18	2739.58	2774.55	6867.13	6431.96	8342.08
ENSMUSG00000027350	1346.8	-1.31897	0.144308	-9.13999	6.24552e-20	4.90152e-18	Chgb	815.406	779.734	716.898	2097.38	1845.18	1826.18
ENSMUSG00000023176	472.356	2.18748	0.239956	9.11615	7.78421e-20	6.0214e-18	Cpn2	804.866	687.045	830.505	195.179	109.978	206.566
ENSMUSG00000019558	22781.7	-1.29567	0.141909	-9.13027	6.83275e-20	5.31082e-18	Slc6a8	13865.7	11861.3	13836.5	30914.2	29836.3	36376
ENSMUSG00000069601	2442.8	-2.44936	0.26945	-9.0902	9.88557e-20	7.61047e-18	Ank3	413.931	769.223	1085.14	4034.4	3648.47	4705.61
ENSMUSG00000073678	578.371	1.6021	0.176867	9.05825	1.32559e-19	9.92165e-18	Pgap1	779.953	905.867	925.503	297.516	315.095	246.29
ENSMUSG00000027783	535.13	-1.51226	0.166428	-9.08654	1.02239e-19	7.83366e-18	NA	302.783	278.067	252.677	757.504	842.29	777.459
ENSMUSG00000032369	1654.98	1.93485	0.213558	9.0601	1.30329e-19	9.83539e-18	Plscr1	2665.64	2394.62	2812.75	523.29	936.557	596.998
ENSMUSG00000005846	382.896	1.61679	0.178351	9.06519	1.24382e-19	9.44076e-18	Rsl1d1	606.524	603.912	522.003	192.014	186.788	186.136
ENSMUSG00000007029	543.105	2.04539	0.225465	9.0719	1.16963e-19	8.91952e-18	Vars	1021.41	695.645	904.937	243.71	157.984	234.94
ENSMUSG00000020988	1454.58	-1.71023	0.188773	-9.05971	1.30798e-19	9.83539e-18	L2hgdh	581.611	687.045	774.681	1823.07	2690.97	2170.08
ENSMUSG00000002319	561.388	1.40489	0.155487	9.0354	1.63399e-19	1.21736e-17	Ipo4	841.276	792.156	811.897	299.626	320.332	303.039
ENSMUSG00000054417	76.7483	-6.56532	0.727762	-9.02124	1.85967e-19	1.36042e-17	Cyp3a44	0	4.77778	0	152.978	171.077	131.657
ENSMUSG00000057113	1444.48	1.47906	0.16375	9.03246	1.67852e-19	1.2448e-17	Npm1	2313.03	1989.47	2076.26	895.712	726.203	666.231
ENSMUSG00000025362	3961.96	1.40498	0.155602	9.02932	1.72746e-19	1.27525e-17	Rps26	6416.89	5256.51	5582.4	2487.74	2115.76	1912.44
ENSMUSG00000020229	1765.69	-6.52913	0.725593	-8.99833	2.29181e-19	1.63633e-17	Slc5a4a	14.3726	29.6222	69.5352	1950.73	5122.7	3407.2
ENSMUSG00000038167	3044.06	-1.20134	0.133147	-9.02262	1.83648e-19	1.34956e-17	Plekhg6	1910.6	1861.42	1763.84	4350.9	4518.69	3858.92
ENSMUSG00000032743	1042.58	-1.66752	0.185015	-9.01287	2.00732e-19	1.46181e-17	Katnip	424.471	580.978	492.622	1398.96	1870.5	1487.95
ENSMUSG00000075602	120.232	3.3744	0.374679	9.00611	2.13504e-19	1.54785e-17	Ly6a	305.657	148.111	203.709	26.3755	14.8383	22.6995
ENSMUSG00000015176	309.758	1.96343	0.218053	9.00435	2.16941e-19	1.56576e-17	Nolc1	561.49	423.311	493.602	119.217	109.978	150.952
ENSMUSG00000025794	2438.42	1.5644	0.17386	8.99805	2.29756e-19	1.63633e-17	Rpl14	4392.27	3007.14	3534.54	1338.82	1242.05	1115.68
ENSMUSG00000036002	2987.03	-1.43083	0.158955	-9.00148	2.22691e-19	1.60011e-17	Atosb	1572.36	1440.98	1835.34	4417.37	3802.96	4853.16
ENSMUSG00000046865	332.019	2.12026	0.236698	8.95767	3.31616e-19	2.32088e-17	Fbl	593.109	448.156	577.827	161.418	100.377	111.228
ENSMUSG00000034320	2955.56	-1.97356	0.220215	-8.962	3.18837e-19	2.25093e-17	Slc26a2	785.702	1388.42	1424.98	4024.9	5173.32	4936.01
ENSMUSG00000027820	22527.3	-2.07102	0.231083	-8.96221	3.18234e-19	2.25093e-17	Mme	5710.71	11307.1	8966.12	28784.1	38937.4	41458.4
ENSMUSG00000017670	2144.51	-1.47079	0.16424	-8.95511	3.39402e-19	2.36514e-17	Elmo2	1259.04	981.356	1171.32	2708.24	3504.45	3242.63
ENSMUSG00000000078	3934.94	-1.45759	0.162704	-8.95853	3.2905e-19	2.31293e-17	Klf6	1796.58	2251.29	2253.53	5494.54	5136.66	6677.07
ENSMUSG00000050896	156.809	-10.7881	1.21294	-8.89421	5.88389e-19	4.04786e-17	Rtn4rl2	0	0	0	219.444	349.136	372.272
ENSMUSG00000027405	324.908	2.20986	0.247986	8.9112	5.04833e-19	3.48788e-17	Nop56	625.687	438.6	538.653	152.978	103.868	89.6632
ENSMUSG00000016664	4139.73	-1.31188	0.147059	-8.92074	4.6318e-19	3.21383e-17	Pacsin2	2334.11	2240.78	2557.13	5120.01	6018.23	6568.11
ENSMUSG00000030662	545.359	1.98041	0.222924	8.88382	6.46009e-19	4.42544e-17	Ipo5	819.238	923.067	866.741	258.48	149.256	255.37
ENSMUSG00000033644	69.5005	4.04966	0.456969	8.862	7.85903e-19	5.36105e-17	Piwil2	125.521	130.911	136.132	11.6052	2.61852	10.2148
ENSMUSG00000010601	3149.78	-1.23141	0.138991	-8.85964	8.0273e-19	5.45283e-17	Apol7a	1933.59	1898.69	1812.81	4815.11	4535.28	3903.18
ENSMUSG00000041193	666.702	6.2927	0.713439	8.82023	1.14227e-18	7.631e-17	Pla2g5	1580.99	1161.96	1206.58	32.7056	4.3642	13.6197
ENSMUSG00000053310	64.0934	-6.03313	0.68309	-8.83211	1.02722e-18	6.89088e-17	Nrgn	0.958174	1.91111	2.93811	145.593	134.417	98.743
ENSMUSG00000040268	2081.96	-1.44651	0.163752	-8.83356	1.01397e-18	6.83037e-17	Plekha1	954.341	1187.76	1211.48	2815.85	3493.98	2828.36
ENSMUSG00000052397	23988.3	-1.29309	0.146263	-8.84089	9.49601e-19	6.42351e-17	Ezr	13613.7	12200.5	15898.1	31747.7	33819.1	36650.7
ENSMUSG00000061751	2249.39	-1.69057	0.191879	-8.81058	1.24495e-18	8.28277e-17	Kalrn	1009.91	913.512	1269.26	2738.83	4088.38	3476.43
ENSMUSG00000045348	334.472	-1.97587	0.224903	-8.78545	1.55736e-18	1.03188e-16	Nyap1	127.437	103.2	176.286	537.005	538.542	524.359
ENSMUSG00000003585	4799.48	-1.7949	0.204465	-8.7785	1.65664e-18	1.09318e-16	Sec14l2	2465.38	1993.29	1984.2	5937.65	9927.68	6488.66
ENSMUSG00000025290	3284.13	1.50556	0.171767	8.76512	1.86571e-18	1.22117e-16	Rps24	5639.81	4246.49	4686.28	2006.65	1644.43	1481.14
ENSMUSG00000020681	45954.4	-1.46253	0.16671	-8.77289	1.74132e-18	1.14438e-16	Ace	22331.2	22500.5	28579.9	55786.3	74167.8	72360.4
ENSMUSG00000032081	7923.62	-2.3899	0.272816	-8.76013	1.9503e-18	1.27139e-16	Apoc3	2572.7	2539.87	2505.22	9958.33	21386.3	8579.29
ENSMUSG00000020372	5347.04	1.36691	0.156091	8.7571	2.00337e-18	1.30075e-16	Rack1	8728	6901.98	7488.25	3424.59	2745.08	2794.31
ENSMUSG00000028356	68.7907	-3.63223	0.41573	-8.73699	2.39406e-18	1.54202e-16	Ambp	12.4563	8.60001	9.79369	108.667	159.73	113.498
ENSMUSG00000032216	1203.42	1.4761	0.168781	8.74567	2.21701e-18	1.4337e-16	Nedd4	1673.93	1974.18	1661.99	593.976	567.346	749.085
ENSMUSG00000032399	7739.17	1.11178	0.127355	8.72979	2.55144e-18	1.63687e-16	Rpl4	11257.6	9624.36	10864.1	4842.54	5051.12	4795.28
ENSMUSG00000020075	665.256	1.65012	0.189078	8.72723	2.60978e-18	1.66768e-16	Ddx21	997.459	1083.6	945.091	391.412	261.852	312.119
ENSMUSG00000052429	232.511	2.17625	0.249777	8.71275	2.96597e-18	1.88042e-16	NA	408.182	322.978	410.355	104.447	62.8445	86.2582
ENSMUSG00000021556	4684.3	1.40418	0.161054	8.71868	2.8147e-18	1.79154e-16	Golm1	7062.7	7073.98	6260.12	2739.89	2081.72	2887.38
ENSMUSG00000040447	1972.85	-1.18221	0.135735	-8.70971	3.04659e-18	1.924e-16	Spns2	1243.71	1090.29	1286.89	2682.92	2784.36	2748.91
ENSMUSG00000003123	2189.48	-1.39811	0.160834	-8.69289	3.53339e-18	2.21412e-16	Lipe	1118.19	1124.69	1371.12	2828.51	3623.16	3071.25
ENSMUSG00000028463	3196.96	1.64312	0.188999	8.69383	3.50428e-18	2.20442e-16	Car9	4662.47	4902	4963.44	1681.7	1119.85	1852.28
ENSMUSG00000070348	247.711	2.43957	0.281366	8.67045	4.30408e-18	2.68664e-16	Ccnd1	486.752	393.689	373.139	79.1265	48.0062	105.553
ENSMUSG00000001525	1023.86	1.89097	0.218173	8.66733	4.42361e-18	2.75064e-16	Tubb5	1855.02	1454.36	1527.81	542.28	302.875	460.801
ENSMUSG00000079641	1100.35	1.69556	0.19647	8.63012	6.12854e-18	3.75303e-16	Rpl39	1827.24	1440.98	1777.55	586.591	580.438	389.297
ENSMUSG00000030769	3003.93	-1.40325	0.162299	-8.6461	5.32885e-18	3.28823e-16	Slc5a11	1536.91	1766.82	1641.42	3594.45	5025.81	4458.19
ENSMUSG00000086825	630.407	-2.93839	0.340193	-8.63741	5.74999e-18	3.5346e-16	NA	141.81	151.933	142.988	718.469	1962.14	665.096
ENSMUSG00000024014	1720.22	-1.26851	0.146652	-8.64982	5.15829e-18	3.19517e-16	Pim1	994.584	905.867	1127.25	2278.84	2492.83	2521.92
ENSMUSG00000021131	430.331	1.75616	0.204048	8.60658	7.52731e-18	4.57496e-16	Erh	772.288	613.467	607.209	216.279	213.846	158.897
ENSMUSG00000020607	2488.22	-1.85001	0.214615	-8.62016	6.68612e-18	4.07904e-16	Lratd1	839.36	1145.71	1256.53	4028.07	2876.88	4782.79
ENSMUSG00000021069	113.743	-2.70448	0.314616	-8.5961	8.24684e-18	4.99351e-16	Pygl	28.7452	30.5778	31.3398	236.324	146.637	208.836
ENSMUSG00000001416	1638.35	1.23044	0.143346	8.58371	9.18642e-18	5.54167e-16	Cct3	2474	2211.16	2208.48	943.188	1076.21	917.061
ENSMUSG00000026020	379.728	1.68082	0.195842	8.58254	9.28024e-18	5.57746e-16	Nop58	637.185	589.578	510.251	202.564	183.296	155.492
ENSMUSG00000022346	205.738	3.50147	0.408913	8.56287	1.10095e-17	6.59221e-16	Myc	320.988	379.356	432.881	52.751	8.7284	39.7242
ENSMUSG00000039081	279.848	2.2759	0.266291	8.54668	1.26682e-17	7.55744e-16	Zfp503	380.395	496.889	514.169	135.043	77.6827	74.9085
ENSMUSG00000030513	659.063	-2.31143	0.270593	-8.54209	1.31819e-17	7.83499e-16	Pcsk6	188.76	168.178	306.542	979.059	1485.57	826.263
ENSMUSG00000026234	1986.25	1.40041	0.163985	8.53989	1.34349e-17	7.95612e-16	Ncl	3116.94	2574.27	2950.84	1232.26	913.863	1129.3
ENSMUSG00000019359	1952.32	-1.58542	0.18583	-8.53156	1.44386e-17	8.4883e-16	Gdpd2	955.299	916.378	1056.74	2436.04	3717.42	2632.01
ENSMUSG00000022180	6434.29	-1.235	0.144666	-8.53685	1.37929e-17	8.13829e-16	Slc7a8	3895.93	3836.56	3778.4	7697.43	9252.97	10144.4
ENSMUSG00000004383	214.507	-1.83458	0.215781	-8.50206	1.8626e-17	1.09104e-15	Large1	90.0683	86.0001	105.772	356.597	319.459	329.143
ENSMUSG00000032578	248.143	-2.34108	0.27539	-8.50095	1.88047e-17	1.09753e-15	Cish	84.3193	51.6	109.689	357.652	471.333	414.266
ENSMUSG00000054999	7297.13	-1.93374	0.227647	-8.49449	1.98805e-17	1.15614e-15	Naaladl1	3252.04	2591.47	3239.75	8684.92	16451.3	9563.31
ENSMUSG00000038967	2799.53	-1.30772	0.153982	-8.49271	2.01879e-17	1.16981e-15	Pdk2	1454.51	1644.51	1734.46	3473.13	4497.74	3992.85
ENSMUSG00000078586	57.7391	4.17193	0.493218	8.45859	2.7064e-17	1.55157e-15	NA	124.563	123.267	80.3082	7.38514	5.23704	5.67488
ENSMUSG00000055827	73.6573	-6.23534	0.737128	-8.45896	2.69779e-17	1.55157e-15	Gsdmc3	2.87452	1.91111	0.979369	227.884	69.8272	138.467
ENSMUSG00000069833	6551.77	-1.37113	0.161874	-8.47038	2.44593e-17	1.41226e-15	Ahnak	3336.36	3286.16	4337.62	8333.6	9771.44	10245.4
ENSMUSG00000052131	827.166	-2.1616	0.255895	-8.44722	2.98319e-17	1.70421e-15	Akr1b7	222.296	233.156	451.489	1332.49	1520.49	1203.08
ENSMUSG00000001403	186.996	2.27878	0.269934	8.44198	3.12015e-17	1.77618e-15	Ube2c	342.068	298.134	288.914	64.3562	44.5148	83.9883
ENSMUSG00000015981	70.4042	-3.31267	0.393123	-8.42655	3.56007e-17	1.99846e-15	Stk32c	13.4144	7.64445	17.6286	133.988	128.307	121.443
ENSMUSG00000032350	910.944	-1.35049	0.160038	-8.43857	3.21234e-17	1.82224e-15	Gclc	504.957	575.245	459.324	1423.22	1272.6	1230.31
ENSMUSG00000035105	4082.12	-1.45941	0.172975	-8.43712	3.2525e-17	1.83857e-15	Egln3	2474.96	2108.91	1947.96	4986.02	7131.97	5842.86
ENSMUSG00000020099	1889.02	-1.40986	0.167239	-8.43021	3.45055e-17	1.94373e-15	Unc5b	835.527	1135.2	1128.23	2839.06	2492.83	2903.27
ENSMUSG00000079435	1052.07	1.7099	0.203279	8.41155	4.04627e-17	2.26353e-15	Rpl36a	1806.16	1218.33	1809.87	584.481	448.64	444.911
ENSMUSG00000025364	1135.72	1.24485	0.148089	8.40609	4.23895e-17	2.35502e-15	Pa2g4	1772.62	1456.27	1563.07	687.873	654.63	679.851
ENSMUSG00000061313	2372.03	-1.15999	0.13798	-8.40696	4.20771e-17	2.34572e-15	Ddhd2	1336.65	1526.02	1537.61	3038.46	3463.43	3330.02
ENSMUSG00000063480	399.733	1.54513	0.184248	8.38613	5.02403e-17	2.78162e-15	Snu13	668.805	595.312	522.003	207.839	199.007	205.431
ENSMUSG00000006711	510.167	1.41622	0.169186	8.37079	5.72325e-17	3.1472e-15	D130043K22Rik	766.539	774.956	685.558	298.571	284.546	250.83
ENSMUSG00000027690	10016.8	-1.30443	0.155588	-8.38391	5.11966e-17	2.8249e-15	Slc2a2	4918.31	5868.07	6534.35	12752	14376.5	15651.3
ENSMUSG00000006782	714.212	1.55795	0.186302	8.36252	6.13933e-17	3.3532e-15	Cnp	1174.72	981.356	1042.05	438.888	305.494	342.763
ENSMUSG00000012187	121.883	-3.92746	0.469229	-8.37003	5.76019e-17	3.15678e-15	Mogat1	26.8289	16.2445	1.95874	216.279	279.309	190.676
ENSMUSG00000060938	2300.85	1.46146	0.175302	8.33681	7.63241e-17	4.15465e-15	Rpl26	3815.45	3161.94	3150.63	1454.87	1224.59	997.645
ENSMUSG00000021595	817.865	1.22753	0.147487	8.323	8.57676e-17	4.65304e-15	Nsun2	1225.5	1136.16	1077.31	494.804	500.137	473.285
ENSMUSG00000021048	439.868	1.51998	0.182793	8.31534	9.14918e-17	4.93049e-15	Mthfd1	664.972	661.245	629.734	257.425	192.025	233.805
ENSMUSG00000005968	935.874	-1.29905	0.15615	-8.31927	8.85074e-17	4.78561e-15	Tuft1	564.364	501.667	556.281	1471.75	1196.66	1324.52
ENSMUSG00000019970	958.787	-2.67782	0.507952	-5.2718	1.35091e-07	1.75705e-06	Sgk1	146.601	184.422	446.592	1682.76	1916.76	1375.59
ENSMUSG00000000740	4434.18	1.47773	0.178243	8.29049	1.12784e-16	6.01775e-15	Rpl13	7900.14	5241.23	6434.45	2645.99	2154.17	2229.09
ENSMUSG00000071866	4422.77	1.34786	0.162514	8.29378	1.09706e-16	5.87289e-15	Ppia	6169.68	5726.65	7154.29	2253.52	2289.46	2942.99
ENSMUSG00000019838	5355.57	-1.63568	0.197165	-8.296	1.07672e-16	5.78318e-15	Slc16a10	2495.08	2287.6	3040.94	5916.55	9195.37	9197.85
ENSMUSG00000039286	368.022	1.88202	0.227643	8.26742	1.36887e-16	7.2559e-15	Fndc3b	522.205	710.934	504.375	125.547	185.042	160.032
ENSMUSG00000063931	9004.79	-1.45593	0.176022	-8.27131	1.32499e-16	7.04641e-15	Pepd	5168.39	4528.38	4737.21	11223.3	16683.5	11688
ENSMUSG00000047675	3554.57	1.54821	0.187538	8.25543	1.51353e-16	7.94458e-15	Rps8	6376.65	4137.56	5379.67	1933.85	1970.87	1528.81
ENSMUSG00000026288	160.109	-2.81175	0.340356	-8.26122	1.44196e-16	7.61837e-15	Inpp5d	17.2471	48.7334	53.8653	281.69	292.401	266.72
ENSMUSG00000022587	2404.65	2.24408	0.27171	8.25908	1.46801e-16	7.73074e-15	Ly6e	4465.09	3912.05	3534.54	1142.59	437.293	936.356
ENSMUSG00000040681	247.565	1.9511	0.236409	8.25306	1.54395e-16	8.07801e-15	Hmgn1	421.596	331.578	426.025	104.447	80.3013	121.443
ENSMUSG00000030793	2611.34	1.72096	0.208636	8.24865	1.60199e-16	8.35466e-15	Pycard	5037.12	3180.09	3803.87	1517.12	1067.48	1062.34
ENSMUSG00000050335	11222.7	-1.75299	0.213038	-8.22856	1.89474e-16	9.81804e-15	Lgals3	4990.17	4258.91	6158.27	15421.2	22988.9	13518.7
ENSMUSG00000043811	120.532	-3.01957	0.366844	-8.2312	1.85347e-16	9.63508e-15	Rtn4r	23.9543	15.2889	40.1541	231.049	156.238	256.505
ENSMUSG00000034116	152.84	-2.46703	0.299932	-8.22529	1.94717e-16	1.00575e-14	Vav1	50.7832	59.2445	30.3604	307.011	253.996	215.646
ENSMUSG00000038298	3363.01	-1.63031	0.19825	-8.2235	1.97643e-16	1.01761e-14	Pdzk1	1704.59	1361.67	1860.8	4012.24	6416.25	4822.52
ENSMUSG00000061906	91.2978	-3.27608	0.398865	-8.2135	2.14836e-16	1.10262e-14	Ugt2b38	7.66539	17.2	26.443	139.263	159.73	197.486
ENSMUSG00000024608	5266.6	1.27471	0.155559	8.19439	2.51875e-16	1.28456e-14	Rps14	7969.13	6678.38	7712.53	3183	3452.95	2603.64
ENSMUSG00000020400	2437.48	-1.11216	0.135562	-8.20408	2.32371e-16	1.18884e-14	Tnip1	1573.32	1383.65	1668.84	3360.24	3350.83	3288.03
ENSMUSG00000089774	108.206	2.43339	0.297681	8.1745	2.97096e-16	1.50569e-14	Slc5a3	172.471	198.756	176.286	27.4305	32.2951	41.9941
ENSMUSG00000020889	4098.03	-1.18238	0.144734	-8.16931	3.10155e-16	1.56696e-14	Nr1d1	2167.39	2623.96	2729.5	5420.69	6089.8	5556.85
ENSMUSG00000032280	2001.19	-1.68351	0.205688	-8.1848	2.72765e-16	1.38673e-14	Tle3	928.47	768.267	1153.7	2601.68	2704.06	3850.98
ENSMUSG00000071644	4084.05	1.10457	0.135602	8.14571	3.77074e-16	1.89912e-14	Eef1g	6171.6	5026.23	5528.54	2610.12	2648.2	2519.65
ENSMUSG00000046330	2245.44	1.51762	0.186527	8.1362	4.07887e-16	2.04158e-14	Rpl37a	3845.15	2554.2	3586.45	1263.91	1218.48	1004.45
ENSMUSG00000044165	984.065	1.95374	0.240256	8.13189	4.22631e-16	2.10885e-14	Bcl2l15	2144.39	1291.91	1257.51	330.221	500.137	380.217
ENSMUSG00000038372	6300.23	2.00458	0.246171	8.14306	3.85409e-16	1.93507e-14	Gmds	12430.4	8731.87	9096.38	2954.06	1511.76	3076.92
ENSMUSG00000032068	78.6055	2.96738	0.365288	8.1234	4.53302e-16	2.24802e-14	Plet1	136.061	144.289	137.112	18.9904	11.3469	23.8345
ENSMUSG00000028059	2492.43	-1.08761	0.133859	-8.12501	4.47329e-16	2.22522e-14	Arhgef2	1638.48	1444.8	1702.14	3341.25	3503.58	3324.35
ENSMUSG00000004038	9191.85	-1.61966	0.199729	-8.10929	5.09152e-16	2.51727e-14	Gstm3	3151.43	5174.34	5215.14	13200.4	15607.2	12802.5
ENSMUSG00000027030	1133.97	1.47668	0.18211	8.1087	5.11622e-16	2.52177e-14	Stk39	1577.15	1851.87	1574.82	565.491	500.137	734.33
ENSMUSG00000028664	634.567	2.6116	0.322711	8.09268	5.83649e-16	2.85071e-14	Ephb2	773.246	1293.82	1203.64	231.049	82.0469	223.59
ENSMUSG00000025139	2894.45	-1.08114	0.133399	-8.10453	5.29512e-16	2.60201e-14	Tollip	1698.84	1862.38	2012.6	3856.1	3836.13	4100.67
ENSMUSG00000032548	2558.07	-1.216	0.150246	-8.09337	5.80385e-16	2.84336e-14	Slco2a1	1395.1	1567.11	1656.11	3747.43	3116.91	3865.73
ENSMUSG00000020709	967.783	-1.37477	0.170105	-8.08193	6.3752e-16	3.10446e-14	Adap2	506.874	527.467	581.745	1158.41	1482.95	1549.24
ENSMUSG00000001627	1300.28	-1.16802	0.144616	-8.07671	6.654e-16	3.23049e-14	Ifrd1	833.611	857.134	712.001	1808.3	1849.55	1741.05
ENSMUSG00000045411	252.238	1.83757	0.228305	8.04876	8.36353e-16	4.0483e-14	2410002F23Rik	436.927	330.622	415.252	128.712	109.978	91.9331
ENSMUSG00000041057	294.287	1.77168	0.220233	8.04458	8.65429e-16	4.16411e-14	Wdr43	475.254	461.534	427.984	160.363	102.122	138.467
ENSMUSG00000031953	661.476	-1.42101	0.176561	-8.0483	8.39528e-16	4.05154e-14	Tmem170	329.612	349.734	399.582	874.612	900.771	1114.55
ENSMUSG00000020183	228.196	-2.43765	0.303249	-8.03843	9.0998e-16	4.36548e-14	Cpm	49.825	87.9112	75.4114	436.778	250.505	468.745
ENSMUSG00000054766	1355.04	1.24609	0.155379	8.01972	1.05984e-15	5.05441e-14	Set	2193.26	1795.49	1730.54	844.016	806.504	760.434
ENSMUSG00000031877	1348.66	-2.00302	0.249744	-8.02031	1.05477e-15	5.0451e-14	Ces2g	433.094	554.223	628.755	1422.17	2979	2074.74
ENSMUSG00000034918	52072.7	-1.07088	0.133553	-8.0184	1.07134e-15	5.09422e-14	Cdhr2	29306.7	36108.6	35347.4	71001.8	69171.7	71500.1
ENSMUSG00000029605	158.194	-2.29502	0.286681	-8.00546	1.19024e-15	5.61008e-14	Oas1b	60.3649	54.4667	46.0303	227.884	344.772	215.646
ENSMUSG00000027253	950.966	1.33103	0.166367	8.00056	1.23859e-15	5.80413e-14	Lrp4	1183.34	1457.22	1441.63	503.245	509.738	610.617
ENSMUSG00000087691	172.422	-3.08746	0.38599	-7.99881	1.25631e-15	5.85326e-14	Cd55os	21.0798	45.8667	42.1128	209.949	489.663	225.86
ENSMUSG00000029335	224.056	3.14389	0.392813	8.00352	1.20911e-15	5.68247e-14	Bmp3	364.106	424.267	419.17	12.6602	51.4975	72.6385
ENSMUSG00000027524	1009.86	-1.43895	0.179495	-8.01666	1.08656e-15	5.15144e-14	Edn3	562.448	451.978	617.982	1385.24	1342.43	1699.06
ENSMUSG00000035372	3743.25	-1.03894	0.129736	-8.00814	1.16456e-15	5.50508e-14	1810055G02Rik	2591.86	2274.22	2486.62	5189.64	5182.05	4735.12
ENSMUSG00000005087	182.306	2.0108	0.251871	7.98346	1.42283e-15	6.61004e-14	Cd44	273.079	314.378	287.934	78.0715	54.1161	86.2582
ENSMUSG00000061589	2682.83	-1.101	0.137644	-7.99891	1.2553e-15	5.85326e-14	Dot1l	1568.53	1913.02	1636.52	3650.37	3620.54	3707.97
ENSMUSG00000024732	104.016	2.66172	0.334013	7.9689	1.60088e-15	7.41587e-14	Ccdc86	181.095	188.245	169.431	42.2008	22.6938	20.4296
ENSMUSG00000069682	530.33	1.74196	0.219069	7.95166	1.84033e-15	8.47653e-14	Gm10275	1011.83	680.356	758.031	279.58	259.233	192.946
ENSMUSG00000028976	10620.2	-1.63587	0.205592	-7.95686	1.76454e-15	8.15069e-14	Slc2a5	5435.72	4180.56	5896.78	12704.6	20923.7	14579.9
ENSMUSG00000012848	3544.31	1.22761	0.154607	7.94018	2.01891e-15	9.1943e-14	Rps5	5665.68	4331.54	4905.66	2250.36	2212.65	1899.95
ENSMUSG00000025528	6116.69	-1.33525	0.167992	-7.94828	1.89112e-15	8.68574e-14	2010106E10Rik	2858.23	3801.2	3757.84	7968.57	10145.9	8168.43
ENSMUSG00000060098	272.9	1.51729	0.19117	7.93689	2.07306e-15	9.41438e-14	Prmt7	428.304	398.467	386.851	142.428	144.019	137.332
ENSMUSG00000017493	106.542	3.00475	0.378223	7.94439	1.95144e-15	8.93737e-14	Igfbp4	223.254	178.689	165.513	29.5406	10.4741	31.7793
ENSMUSG00000023944	6842.34	1.14133	0.14372	7.94131	2.00054e-15	9.13637e-14	Hsp90ab1	9990.88	9346.3	8909.32	4440.58	3677.27	4689.72
ENSMUSG00000022451	3915.85	1.11077	0.140446	7.90889	2.5969e-15	1.163e-13	Twf1	4985.38	5702.76	5371.84	2237.7	2742.46	2454.95
ENSMUSG00000028633	92.4493	2.7445	0.346714	7.91574	2.4579e-15	1.10687e-13	Ctps	182.053	149.067	150.823	29.5406	14.8383	28.3744
ENSMUSG00000008206	310.532	1.77694	0.224529	7.91407	2.49099e-15	1.11866e-13	Cers4	404.349	473	564.116	135.043	118.706	167.977
ENSMUSG00000028088	6838.64	-1.68449	0.212707	-7.91929	2.38868e-15	1.08173e-13	Fmo5	2952.13	3311	3473.82	7450.55	14116.4	9727.89
ENSMUSG00000004366	327.956	-2.58086	0.326008	-7.91655	2.44186e-15	1.10273e-13	Sst	88.152	97.4667	95.9781	799.705	275.817	610.617
ENSMUSG00000081895	1412.14	1.36416	0.172824	7.89333	2.94223e-15	1.30679e-13	Rpl17-ps10	2224.88	1634.96	2242.75	852.456	792.539	725.25
ENSMUSG00000020471	289.996	1.7845	0.225948	7.89786	2.83737e-15	1.26718e-13	Pold2	559.573	385.089	403.5	140.318	118.706	132.792
ENSMUSG00000020918	174.024	2.44376	0.309524	7.89523	2.89781e-15	1.2906e-13	Kat2a	279.787	285.711	315.357	67.5213	28.8037	66.9636
ENSMUSG00000056209	119.972	2.25852	0.286527	7.88239	3.21189e-15	1.42265e-13	Npm3	226.129	161.489	207.626	39.0357	40.1506	45.3991
ENSMUSG00000025236	95.2907	2.51375	0.31928	7.87321	3.45664e-15	1.52271e-13	Adpgk	174.388	138.556	173.348	23.2104	27.058	35.1843
ENSMUSG00000000934	112.941	2.65562	0.33727	7.87388	3.43818e-15	1.51872e-13	Top1mt	215.589	193.978	175.307	46.4209	27.058	19.2946
ENSMUSG00000051079	126.976	-3.18885	0.405137	-7.87104	3.51706e-15	1.54105e-13	Rgs13	10.5399	29.6222	35.2573	254.26	288.037	144.142
ENSMUSG00000061477	2480.93	1.52917	0.194618	7.85728	3.9255e-15	1.70143e-13	Rps7	4126.85	3645.45	3283.82	1524.5	1368.61	936.356
ENSMUSG00000028527	102.923	3.27935	0.417106	7.86214	3.77623e-15	1.64556e-13	Ak4	254.874	201.622	102.834	22.1554	12.2198	23.8345
ENSMUSG00000028381	3376.85	-1.52948	0.194318	-7.87103	3.51732e-15	1.54105e-13	Ugcg	1341.44	1611.07	2260.38	4630.48	5034.54	5383.19
ENSMUSG00000015653	129.126	2.1042	0.267766	7.85833	3.89275e-15	1.69178e-13	Steap2	233.794	208.311	186.08	49.5859	43.642	53.3439
ENSMUSG00000079057	9931.39	-1.59025	0.202247	-7.86292	3.75283e-15	1.63978e-13	Cyp4v3	3821.2	5425.65	5609.82	12061	18686.6	13984
ENSMUSG00000030744	4974.02	1.17792	0.14993	7.85645	3.95184e-15	1.70827e-13	Rps3	7679.76	5776.34	7240.47	3175.61	3024.39	2947.53
ENSMUSG00000053801	91.1571	2.91705	0.371714	7.84756	4.24201e-15	1.81911e-13	Grwd1	195.467	124.222	162.575	23.2104	13.0926	28.3744
ENSMUSG00000047153	1341.79	-1.55933	0.198677	-7.84854	4.2092e-15	1.81467e-13	Khnyn	514.539	682.267	843.236	1867.39	2284.22	1859.09
ENSMUSG00000040111	2189.25	-1.26659	0.161398	-7.84761	4.24046e-15	1.81911e-13	Gramd1b	1115.31	1202.09	1539.57	2960.39	3243.47	3074.65
ENSMUSG00000038178	18400.1	-1.44478	0.184239	-7.84187	4.43887e-15	1.8985e-13	Slc43a2	10282.2	8902.92	10475.3	20174.1	32684.4	27881.8
ENSMUSG00000057278	211.479	2.05056	0.261854	7.83091	4.84354e-15	2.06611e-13	Snrpg	411.056	307.689	302.625	101.282	61.0988	85.1233
ENSMUSG00000052584	59.5674	-5.33462	0.682081	-7.82109	5.23669e-15	2.22209e-13	Serp2	5.74904	1.91111	0.979369	79.1265	198.135	71.5035
ENSMUSG00000059436	4528.69	-1.17247	0.149797	-7.82705	4.99459e-15	2.12494e-13	Max	2580.36	2517.89	3252.48	6598.1	6312.38	5910.96
ENSMUSG00000023868	51.4369	5.21003	0.667461	7.80574	5.91512e-15	2.49686e-13	Pde10a	66.114	149.067	85.2051	4.22008	1.74568	2.26995
ENSMUSG00000021054	1085.03	1.11895	0.143235	7.81201	5.62841e-15	2.38206e-13	Sgpp1	1399.89	1509.78	1547.4	663.608	652.884	736.6
ENSMUSG00000024087	76.5747	9.68047	1.24615	7.76831	7.95407e-15	3.30574e-13	Cyp1b1	131.27	232.2	95.9781	0	0	0
ENSMUSG00000039001	1370.35	1.49632	0.192373	7.77822	7.35548e-15	3.08072e-13	Rps21	2308.24	1720.96	2041.98	834.521	760.243	556.139
ENSMUSG00000039470	244.198	1.81938	0.233762	7.78306	7.0791e-15	2.97267e-13	Zdhhc2	404.349	422.356	314.377	94.9518	98.6309	130.522
ENSMUSG00000025967	2745.62	1.2375	0.159372	7.76487	8.17316e-15	3.38809e-13	Eef1b2	4294.53	3245.07	4028.14	1812.52	1573.73	1519.73
ENSMUSG00000024556	6158.57	-1.1996	0.153991	-7.7901	6.69537e-15	2.81885e-13	Me2	3486.79	3736.22	3985.05	7466.38	8214.3	10062.7
ENSMUSG00000006445	1734.73	-1.6054	0.206608	-7.77027	7.832e-15	3.2634e-13	Epha2	688.927	947.912	937.256	2883.37	1930.72	3020.17
ENSMUSG00000031378	4974.28	-0.99875	0.128508	-7.7719	7.73148e-15	3.22984e-13	Abcd1	3268.33	3348.27	3337.69	6019.94	6788.08	7083.39
ENSMUSG00000035704	98.0939	2.6603	0.343861	7.73655	1.02151e-14	4.20224e-13	Alg8	205.049	153.845	149.843	17.9353	35.7864	26.1045
ENSMUSG00000073702	2388.45	1.414	0.182853	7.733	1.0504e-14	4.31011e-13	Rpl31	4127.81	3094.09	3198.62	1550.88	1270.85	1088.44
ENSMUSG00000045625	90.5794	3.83836	0.49654	7.73021	1.07367e-14	4.39444e-13	Pigz	200.258	215.956	91.0813	17.9353	3.49136	14.7547
ENSMUSG00000024066	30316.9	-1.04085	0.134412	-7.74377	9.65123e-15	3.99057e-13	Xdh	17534.6	21228.6	20731.3	38388	41287.9	42730.7
ENSMUSG00000057841	2642.65	1.54605	0.200285	7.71923	1.1703e-14	4.76582e-13	Rpl32	4912.56	3015.74	3883.2	1559.32	1343.3	1141.79
ENSMUSG00000045573	126.567	9.44128	1.22615	7.69993	1.36144e-14	5.47521e-13	Penk	304.699	149.067	304.584	1.05502	0	0
ENSMUSG00000054499	1009.48	-1.24571	0.16099	-7.73778	1.01168e-14	4.17242e-13	Dedd2	579.695	541.8	674.785	1445.38	1279.58	1535.62
ENSMUSG00000030609	101.302	2.51488	0.325881	7.71718	1.18929e-14	4.83098e-13	Aen	194.509	165.311	156.699	33.7606	20.0753	37.4542
ENSMUSG00000061654	132.765	-1.97044	0.255229	-7.72029	1.16063e-14	4.73837e-13	NA	47.9087	61.1556	52.8859	209.949	214.719	209.971
ENSMUSG00000024525	124.372	2.20443	0.285859	7.71162	1.24232e-14	5.02114e-13	Impa2	248.167	167.222	197.832	45.3659	44.5148	43.1291
ENSMUSG00000028763	404.708	1.82912	0.2377	7.69505	1.41441e-14	5.67413e-13	Hspg2	696.592	511.223	688.496	156.143	233.921	141.872
ENSMUSG00000032359	1245.96	1.40492	0.182362	7.70401	1.31867e-14	5.31643e-13	Ctsh	2135.77	1569.98	1719.77	768.055	571.71	710.495
ENSMUSG00000090862	1724.29	1.62627	0.211617	7.68497	1.53033e-14	6.12399e-13	Rps13	3079.57	2138.53	2597.29	990.664	931.32	608.348
ENSMUSG00000039202	13590.4	-1.295	0.167895	-7.71316	1.22743e-14	4.97338e-13	Abhd2	7039.7	8748.12	7821.24	21106.7	15430.1	21396.6
ENSMUSG00000007892	5802.42	1.46356	0.190597	7.67883	1.60552e-14	6.39322e-13	Rplp1	10063.7	6095.49	9391.17	3226.25	3133.49	2904.41
ENSMUSG00000074622	2775.64	-1.03516	0.134789	-7.67986	1.59268e-14	6.35776e-13	Mafb	1877.06	1717.13	1867.66	3417.21	4020.3	3754.5
ENSMUSG00000074129	5702.62	1.38674	0.181083	7.65803	1.88809e-14	7.42693e-13	Rpl13a	9536.7	6276.09	8937.72	3520.6	3066.29	2878.3
ENSMUSG00000035429	8736.73	-0.90605	0.118139	-7.66936	1.72863e-14	6.86652e-13	Ptprh	5803.66	6180.54	6256.21	11209.6	11788.6	11181.8
ENSMUSG00000051335	223.124	-2.27524	0.29692	-7.6628	1.81926e-14	7.19118e-13	Gfod1	50.7832	114.667	63.659	322.836	365.72	421.076
ENSMUSG00000021792	5254.2	-1.63538	0.213541	-7.65841	1.8825e-14	7.42303e-13	Prxl2a	2518.08	2564.71	2594.35	5950.31	11072	6825.75
ENSMUSG00000050144	2011.93	-1.02454	0.133612	-7.66804	1.74643e-14	6.92024e-13	Slc25a44	1297.37	1428.56	1252.61	2594.29	2823.64	2675.14
ENSMUSG00000027342	1427.23	1.0612	0.138918	7.63902	2.18887e-14	8.50658e-13	Pcna	2073.49	1909.2	1806.94	917.867	970.598	885.282
ENSMUSG00000040952	1970.28	1.60567	0.210222	7.63797	2.20668e-14	8.55524e-13	Rps19	3591.23	2137.58	3169.24	1154.19	929.574	839.883
ENSMUSG00000074195	33514.6	-1.19408	0.156021	-7.65329	1.95895e-14	7.68698e-13	Clca4b	16888.8	23271.6	20997.7	48470.8	42488.1	48970.8
ENSMUSG00000039678	3713.45	-1.10493	0.144411	-7.65131	1.98948e-14	7.78787e-13	Tbc1d13	2445.26	2437.62	2188.89	4592.5	5748.52	4867.92
ENSMUSG00000058099	107.617	2.92001	0.382413	7.63575	2.24505e-14	8.68318e-13	Nfam1	250.083	183.467	136.132	34.8157	13.9654	27.2394
ENSMUSG00000045312	909.955	-1.62248	0.212175	-7.64688	2.05911e-14	8.04096e-13	Lhfpl2	448.425	411.845	477.932	1790.37	1028.21	1302.95
ENSMUSG00000038072	426.174	-1.42586	0.186625	-7.64024	2.16819e-14	8.44653e-13	Galnt11	238.585	216.911	237.987	724.799	565.6	573.163
ENSMUSG00000037095	84.6198	4.28139	0.561372	7.62666	2.40908e-14	9.25121e-13	Lrg1	284.578	75.4889	122.421	12.6602	3.49136	9.07981
ENSMUSG00000057897	68.6596	-3.48339	0.456597	-7.62902	2.3654e-14	9.10511e-13	Camk2b	5.74904	16.2445	11.7524	128.712	83.7926	165.707
ENSMUSG00000070738	6174.62	-1.37568	0.180432	-7.62438	2.45204e-14	9.39387e-13	Dgkd	2840.03	3683.67	3782.32	7181.52	10396.4	9163.8
ENSMUSG00000042700	1493.5	1.1104	0.145773	7.61737	2.58889e-14	9.87137e-13	Sipa1l1	1965.21	2238.87	1919.56	1007.54	868.476	961.325
ENSMUSG00000039364	12132.3	-1.25297	0.164381	-7.62237	2.49058e-14	9.51898e-13	Sectm1b	5815.16	7389.32	8310.92	18842.7	15818.5	16617.2
ENSMUSG00000032661	2038.12	-1.51385	0.198335	-7.63282	2.29669e-14	8.8617e-13	Oas3	947.634	1133.29	1090.04	3114.42	2212.65	3730.67
ENSMUSG00000047215	2559.41	1.16315	0.152875	7.60847	2.77366e-14	1.0551e-12	Rpl9	4037.74	3061.6	3516.91	1673.26	1590.31	1476.6
ENSMUSG00000038845	1880.71	1.12166	0.147544	7.60225	2.91024e-14	1.10446e-12	Phb	2799.78	2576.18	2356.36	1136.26	1313.62	1102.06
ENSMUSG00000022533	1325.53	1.50733	0.198326	7.60028	2.95494e-14	1.11879e-12	Atp13a3	1671.05	2500.69	1710.96	661.498	614.479	794.484
ENSMUSG00000028494	2417.42	1.03264	0.136072	7.58891	3.22596e-14	1.21571e-12	Plin2	3302.82	3340.62	3099.7	1450.65	1730.84	1579.89
ENSMUSG00000022010	6104.96	-1.78836	0.235605	-7.59048	3.18725e-14	1.20393e-12	Tsc22d1	2648.39	3135.18	2440.59	7965.4	13667.8	6772.41
ENSMUSG00000038301	300.053	1.83228	0.241735	7.57971	3.4634e-14	1.29613e-12	Snx10	486.752	408.022	510.251	175.133	102.122	118.038
ENSMUSG00000022305	470.965	-1.5217	0.200695	-7.58215	3.39871e-14	1.27784e-12	Lrp12	230.92	238.889	260.512	562.326	839.672	693.471
ENSMUSG00000029014	404.111	1.40241	0.185305	7.56813	3.78645e-14	1.4105e-12	Dnajc2	651.558	584.8	522.983	241.6	221.701	202.026
ENSMUSG00000068341	68.8404	2.80067	0.370393	7.56135	3.98893e-14	1.47572e-12	Reg3d	105.399	120.4	135.153	21.1004	13.9654	17.0247
ENSMUSG00000062064	1730.1	-1.44102	0.190278	-7.57325	3.64002e-14	1.35908e-12	Slc2a7	784.744	896.312	1113.54	2076.28	2979.88	2529.86
ENSMUSG00000033955	2272.8	-1.38201	0.182306	-7.58073	3.43615e-14	1.28892e-12	Tnks1bp1	1141.18	1116.09	1523.9	2918.19	3044.47	3892.97
ENSMUSG00000027875	312.182	5.00922	0.664889	7.53392	4.92407e-14	1.79701e-12	Hmgcs2	824.029	664.112	329.068	14.7703	33.1679	7.94484
ENSMUSG00000044469	101.804	3.6964	0.488723	7.56339	3.92693e-14	1.45946e-12	Tnfaip8l1	214.631	184.422	167.472	30.5956	3.49136	10.2148
ENSMUSG00000028152	763.369	-1.59349	0.210703	-7.56271	3.94745e-14	1.46372e-12	Tspan5	290.327	362.156	487.726	993.829	1238.56	1207.62
ENSMUSG00000004929	256.124	1.67207	0.221536	7.5476	4.43338e-14	1.62527e-12	Thop1	410.098	371.711	388.809	100.227	150.128	115.768
ENSMUSG00000035493	9416.03	-1.25683	0.166361	-7.55484	4.19379e-14	1.54444e-12	Tgfbi	4635.64	5219.25	6812.49	13449.4	13879.9	12499.5
ENSMUSG00000018862	1864.74	-0.979618	0.129655	-7.55555	4.17088e-14	1.53951e-12	Otop3	1196.76	1290	1278.08	2568.97	2489.34	2365.29
ENSMUSG00000023959	10997.6	-1.05445	0.139618	-7.55239	4.27327e-14	1.57013e-12	Clic5	6488.75	7482.96	7473.56	13180.4	15440.5	15919.2
ENSMUSG00000020120	59.2315	-3.03678	0.403323	-7.52938	5.09802e-14	1.85213e-12	Plek	9.58174	16.2445	12.7318	103.392	94.2667	119.173
ENSMUSG00000043252	477.904	-1.43702	0.190614	-7.53892	4.73878e-14	1.7333e-12	Tmem64	250.083	307.689	215.461	649.892	700.89	743.41
ENSMUSG00000030413	1204.23	2.26235	0.300917	7.51819	5.55387e-14	1.99977e-12	Pglyrp1	2495.08	1569.02	1913.69	557.051	202.499	488.04
ENSMUSG00000025153	1222.25	1.38688	0.18429	7.52554	5.25036e-14	1.89894e-12	Fasn	1715.13	1856.65	1731.52	644.617	541.161	844.423
ENSMUSG00000025504	6277.11	-0.959926	0.127535	-7.52675	5.20202e-14	1.88567e-12	Eps8l2	4253.33	3989.45	4545.25	7784.99	8641.99	8447.63
ENSMUSG00000034427	28398.8	-1.00739	0.133774	-7.53056	5.0523e-14	1.83965e-12	Myo15b	18979.5	16871.3	20752.8	38968.2	35803	39018.2
ENSMUSG00000023110	200.181	2.03998	0.271806	7.50527	6.12998e-14	2.2023e-12	Prmt5	364.106	340.178	261.491	105.502	62.8445	66.9636
ENSMUSG00000052135	220.339	-2.76463	0.367685	-7.51901	5.51936e-14	1.99177e-12	Foxo6	97.7337	28.6667	43.0922	328.111	338.662	485.77
ENSMUSG00000024735	671.985	1.281	0.17082	7.49916	6.423e-14	2.29229e-12	Prpf19	1003.21	932.623	921.586	337.606	452.131	384.757
ENSMUSG00000048534	1330.67	3.96045	0.529512	7.47945	7.4637e-14	2.64617e-12	Jaml	2159.72	2499.74	2842.13	248.985	65.463	167.977
ENSMUSG00000032080	134291	-1.31469	0.175281	-7.50048	6.35847e-14	2.27428e-12	Apoa4	77729.9	69800.5	83508.8	191745	232561	150400
ENSMUSG00000032496	285.718	2.71715	0.362369	7.4983	6.46521e-14	2.30227e-12	Ltf	449.383	425.223	612.105	87.5667	28.8037	111.228
ENSMUSG00000030017	132983	2.18639	0.291674	7.49602	6.57869e-14	2.33753e-12	Reg3g	295705	152238	206230	60047.5	25520.1	58156.2
ENSMUSG00000018401	5072.19	-1.05165	0.14016	-7.50321	6.22734e-14	2.23232e-12	Mtmr4	2928.18	3681.76	3293.62	6537.96	6769.75	7221.86
ENSMUSG00000045128	4029.4	1.18227	0.158168	7.47478	7.73344e-14	2.73581e-12	Rpl18a	6401.56	5026.23	5354.21	2736.72	2510.29	2147.38
ENSMUSG00000030718	1561.1	1.4179	0.190131	7.45749	8.81891e-14	3.09274e-12	Ppme1	2132.89	2596.25	2088.01	695.258	1063.12	791.079
ENSMUSG00000020333	39.6682	-4.8989	0.657955	-7.44565	9.64689e-14	3.3685e-12	Acsl6	3.83269	0.955556	2.93811	61.1912	79.4284	89.6632
ENSMUSG00000052684	2032.7	-1.81556	0.24322	-7.46469	8.34971e-14	2.94738e-12	Jun	911.223	855.223	931.38	3829.72	1846.06	3822.6
ENSMUSG00000041654	1599.57	1.28966	0.17285	7.46115	8.57696e-14	3.021e-12	Slc39a11	2415.56	2175.8	2218.27	919.977	753.261	1114.55
ENSMUSG00000024292	23677.1	-1.08579	0.145572	-7.45877	8.73361e-14	3.06948e-12	Cyp4f14	15894.2	15879.4	13722.9	30012.2	36880.1	29674
ENSMUSG00000021367	108.014	-3.03964	0.408844	-7.43473	1.04779e-13	3.64293e-12	Edn1	12.4563	34.4	23.5048	200.454	259.233	118.038
ENSMUSG00000020733	29624.1	-1.17009	0.157151	-7.44566	9.64573e-14	3.3685e-12	Nherf1	18773.5	15725.6	20187.7	35258.8	45690.5	42108.8
ENSMUSG00000024413	594.678	-1.4132	0.189838	-7.44421	9.75265e-14	3.39808e-12	Npc1	271.163	340.178	362.366	937.913	731.44	925.006
ENSMUSG00000039084	111.758	-2.47327	0.332882	-7.42988	1.08695e-13	3.77097e-12	Chad	18.2053	42.0445	42.1128	194.124	186.788	187.271
ENSMUSG00000021572	115.155	2.25804	0.304605	7.41301	1.23464e-13	4.26504e-12	Cep72	163.848	208.311	198.812	51.696	29.6766	38.5892
ENSMUSG00000019429	43.2276	-5.2283	0.705751	-7.40813	1.28089e-13	4.40599e-12	Ffar3	0.958174	3.82222	1.95874	110.777	90.7753	51.074
ENSMUSG00000029811	13854.8	-1.46963	0.198192	-7.41515	1.21491e-13	4.20589e-12	Aoc1	6461.92	6557.98	9033.7	16370.7	25456.4	19248.1
ENSMUSG00000020739	136.488	2.35243	0.317449	7.41042	1.25898e-13	4.33985e-12	Nup85	266.372	219.778	197.832	59.0811	27.058	48.804
ENSMUSG00000032860	258.284	-2.07722	0.280669	-7.40097	1.35198e-13	4.63082e-12	P2ry2	101.566	94.6001	100.875	257.425	533.305	461.936
ENSMUSG00000047604	646.789	-1.47589	0.199373	-7.40266	1.33482e-13	4.58175e-12	Frat2	311.406	276.156	438.757	978.004	917.355	959.055
ENSMUSG00000021453	213.515	-2.51232	0.340433	-7.37978	1.58553e-13	5.40788e-12	Gadd45g	78.5702	35.3556	77.3701	300.681	516.721	272.394
ENSMUSG00000025869	92.4579	2.43496	0.331005	7.35628	1.89106e-13	6.41427e-12	Nop16	170.555	118.489	179.224	32.7056	28.8037	24.9695
ENSMUSG00000057346	879.107	-1.43632	0.194977	-7.36662	1.75003e-13	5.95638e-12	Apol9a	493.459	434.778	495.561	1254.42	1588.57	1007.86
ENSMUSG00000032289	44.9118	4.86037	0.661218	7.35062	1.97283e-13	6.65862e-12	Thsd4	47.9087	106.067	106.751	2.11004	4.3642	2.26995
ENSMUSG00000006442	73.281	2.79107	0.379418	7.35618	1.8925e-13	6.41427e-12	Srm	149.475	93.6445	141.029	14.7703	19.2025	21.5646
ENSMUSG00000048546	1505.62	-0.951147	0.128816	-7.38376	1.53885e-13	5.25975e-12	Tob2	1054.95	1007.16	1017.56	1933.85	2021.5	1998.69
ENSMUSG00000026281	157.867	1.93303	0.263245	7.34307	2.08745e-13	7.01617e-12	Dtymk	292.243	212.133	246.801	55.9161	77.6827	62.4237
ENSMUSG00000047676	290.566	1.4312	0.194819	7.3463	2.03767e-13	6.86311e-12	Rpsa-ps10	446.509	385.089	439.736	167.748	143.146	161.167
ENSMUSG00000000567	440.307	1.92306	0.262148	7.33579	2.20425e-13	7.39339e-12	Sox9	516.456	767.312	806.02	245.82	129.18	177.056
ENSMUSG00000029723	2290.75	-0.948255	0.128978	-7.35205	1.95186e-13	6.6016e-12	Spacdr	1585.78	1470.6	1635.55	3103.87	3060.18	2888.52
ENSMUSG00000049553	145.536	2.05047	0.279649	7.33231	2.26224e-13	7.57217e-12	Polr1a	228.045	219.778	254.636	62.2462	39.2778	69.2336
ENSMUSG00000004880	355.489	1.4143	0.193083	7.3248	2.39251e-13	7.97519e-12	Lbr	526.037	491.156	532.777	197.289	163.221	222.455
ENSMUSG00000061451	39.5895	-4.05125	0.554055	-7.312	2.63201e-13	8.71961e-12	Tmem151a	3.83269	5.73334	3.91747	81.2365	61.0988	81.7183
ENSMUSG00000024026	2709.22	1.00904	0.137924	7.31592	2.5563e-13	8.48619e-12	Glo1	4008.04	3292.85	3559.03	1805.14	1858.28	1731.97
ENSMUSG00000000275	4863.32	-1.24283	0.169523	-7.33131	2.2791e-13	7.61285e-12	Trim25	2470.17	3408.47	2788.26	7226.89	5827.08	7459.07
ENSMUSG00000024044	10647.3	-1.40452	0.191889	-7.31946	2.48965e-13	8.28192e-12	Epb41l3	5717.42	5661.67	6136.72	11083	19108.2	16176.8
ENSMUSG00000027215	6536.61	-1.08002	0.147881	-7.30331	2.80781e-13	9.283e-12	Cd82	4320.4	3586.2	4688.24	8738.73	9512.21	8373.86
ENSMUSG00000036580	1937.59	-1.21177	0.165939	-7.3025	2.82466e-13	9.31965e-12	Spart	950.508	1332.05	1223.23	2487.74	2841.09	2790.91
ENSMUSG00000067870	317.602	1.52053	0.208666	7.28689	3.17183e-13	1.03804e-11	NA	558.615	398.467	456.386	157.198	177.186	157.762
ENSMUSG00000029273	3624.14	-1.6457	0.225844	-7.28691	3.17146e-13	1.03804e-11	Sult1d1	1321.32	1979.91	1965.59	4117.74	7247.19	5113.07
ENSMUSG00000031389	154.312	-1.93599	0.265838	-7.2826	3.27442e-13	1.06944e-11	Arhgap4	66.114	55.4223	70.5145	200.454	295.02	238.345
ENSMUSG00000022747	1614.41	-1.04045	0.142531	-7.29985	2.8808e-13	9.48553e-12	St3gal6	973.504	1098.89	1095.91	2259.85	1976.98	2281.3
ENSMUSG00000048758	2394.54	1.3794	0.189704	7.2713	3.56057e-13	1.15384e-11	Rpl29	4166.14	2990.89	3222.12	1450.65	1486.45	1050.99
ENSMUSG00000038816	157.945	1.99539	0.274421	7.27127	3.56136e-13	1.15384e-11	Ctnnal1	299.908	234.111	223.296	81.2365	52.3704	56.7488
ENSMUSG00000001739	15484.1	-0.885462	0.121347	-7.29696	2.94333e-13	9.67171e-12	Cldn15	11302.6	10222.5	11103.1	21140.5	19521.1	19614.7
ENSMUSG00000025991	12716.8	1.58103	0.2172	7.27916	3.35903e-13	1.09267e-11	Cps1	16296.6	22689.7	18198.6	6414.52	4455.85	8245.61
ENSMUSG00000027790	79185.4	-1.50811	0.207167	-7.27967	3.34647e-13	1.09077e-11	Sis	33280.2	52916.8	37389.4	91150.6	121679	138696
ENSMUSG00000061787	1903.48	1.46624	0.201879	7.26295	3.78731e-13	1.21487e-11	Rps17	3417.81	2124.2	2844.09	1181.62	998.529	854.637
ENSMUSG00000054579	2911.93	-0.978055	0.134573	-7.26786	3.65227e-13	1.17857e-11	NA	1900.06	1838.49	2144.82	4032.29	3913.81	3642.14
ENSMUSG00000091705	25579.3	-0.934763	0.128669	-7.26486	3.73415e-13	1.2002e-11	H2-Q2	16196	17181.9	19334.7	32724.6	35036.7	33001.7
ENSMUSG00000060935	1452.84	-0.961574	0.132345	-7.26565	3.71243e-13	1.1956e-11	Tmem263	1007.04	991.867	958.802	1977.11	1967.38	1814.83
ENSMUSG00000003752	1021.54	-1.07257	0.147554	-7.26904	3.62056e-13	1.17067e-11	Itpkc	650.6	625.889	698.29	1439.05	1260.38	1455.04
ENSMUSG00000015652	50.3697	3.86998	0.535131	7.23184	4.7649e-13	1.50457e-11	Steap1	126.479	98.4223	57.7827	9.49518	4.3642	5.67488
ENSMUSG00000034390	4167.03	-0.951573	0.13112	-7.25729	3.94932e-13	1.26433e-11	Cmip	2648.39	3112.25	2760.84	5283.54	5504.13	5693.04
ENSMUSG00000059325	1049.38	1.45904	0.201937	7.22519	5.00415e-13	1.57397e-11	Hopx	1440.13	1263.25	1914.67	507.465	666.85	503.93
ENSMUSG00000040139	705.611	-1.5151	0.20918	-7.24305	4.3872e-13	1.39897e-11	9430038I01Rik	422.555	295.267	379.995	948.463	1295.29	892.092
ENSMUSG00000037242	614.985	-1.72552	0.238136	-7.24595	4.29416e-13	1.37201e-11	Clic4	206.965	347.822	301.646	1110.94	707.873	1014.67
ENSMUSG00000048992	4196.97	1.48976	0.205777	7.23966	4.49823e-13	1.42594e-11	Prss32	6780.04	5762.96	6025.08	2661.82	1500.41	2451.55
ENSMUSG00000069392	311.506	1.42847	0.197912	7.21773	5.28633e-13	1.65628e-11	NA	414.889	485.423	463.241	155.088	193.77	156.627
ENSMUSG00000028940	669.752	-1.30674	0.180583	-7.23624	4.61309e-13	1.45949e-11	Hes2	362.19	329.667	465.2	902.042	1003.77	955.65
ENSMUSG00000028906	2663.66	-0.953236	0.131642	-7.24112	4.4501e-13	1.41345e-11	Epb41	1808.07	1846.13	1789.31	3260.01	3821.29	3457.14
ENSMUSG00000023087	879.354	-1.3583	0.187547	-7.24247	4.40601e-13	1.4022e-11	Noct	579.695	413.756	486.746	1126.76	1191.43	1477.74
ENSMUSG00000042035	1388.4	-1.08425	0.149933	-7.23155	4.775e-13	1.50482e-11	Igsf3	795.284	941.223	933.338	1711.24	1955.16	1994.15
ENSMUSG00000029657	482.146	1.8315	0.253556	7.22326	5.07563e-13	1.59336e-11	Hsph1	727.254	939.312	590.559	192.014	158.857	284.879
ENSMUSG00000054474	1085.72	1.36387	0.189332	7.20358	5.86533e-13	1.8131e-11	Thnsl2	1682.55	1529.85	1480.81	543.335	771.59	506.2
ENSMUSG00000018583	1369.58	0.958909	0.133026	7.20843	5.6602e-13	1.7564e-11	G3bp1	1761.12	1883.4	1781.47	971.673	912.99	906.846
ENSMUSG00000039680	179.585	1.99176	0.276284	7.20908	5.63328e-13	1.75441e-11	Mrps6	361.231	267.556	232.11	90.7317	64.5901	61.2887
ENSMUSG00000084349	823.461	2.30944	0.320739	7.20036	6.00552e-13	1.85289e-11	Rpl3-ps1	1285.87	892.489	1934.25	174.078	425.946	228.13
ENSMUSG00000021326	390.654	1.66282	0.230632	7.20986	5.60097e-13	1.74809e-11	Trim27	728.212	542.756	509.272	198.344	144.019	221.32
ENSMUSG00000025747	104.341	2.20384	0.306179	7.19787	6.11598e-13	1.87979e-11	Tyms	190.677	162.445	160.616	43.2558	27.058	41.9941
ENSMUSG00000023243	2489.43	-1.23684	0.171648	-7.2057	5.77473e-13	1.78851e-11	Kcnk5	1346.23	1256.56	1847.09	3496.34	3555.95	3434.44
ENSMUSG00000025854	77.6349	3.34802	0.465521	7.19197	6.38612e-13	1.95539e-11	Fam20c	104.441	126.133	193.915	4.22008	20.0753	17.0247
ENSMUSG00000021224	3088.22	-0.872955	0.120965	-7.21657	5.33157e-13	1.66723e-11	Numb	2207.63	2203.51	2133.06	3856.1	4057.83	4071.16
ENSMUSG00000026879	3291.3	1.28407	0.178616	7.18903	6.52531e-13	1.99047e-11	Gsn	4726.67	3999	5272.92	2327.37	1633.08	1788.72
ENSMUSG00000035775	44290.8	-0.998056	0.138449	-7.20884	5.64292e-13	1.75441e-11	Krt20	31637	25323.2	31701.2	60568.7	58760.4	57754.4
ENSMUSG00000030737	889.912	1.20677	0.167856	7.1893	6.51221e-13	1.99022e-11	Slco2b1	1180.47	1444.8	1099.83	507.465	528.068	578.838
ENSMUSG00000022463	4216.37	0.953354	0.132481	7.19614	6.19403e-13	1.90017e-11	Srebf2	5528.66	5544.14	5608.84	2744.11	2675.25	3197.23
ENSMUSG00000022840	54.9405	-2.91371	0.405679	-7.18232	6.85408e-13	2.07898e-11	Adcy5	14.3726	11.4667	12.7318	102.337	82.0469	106.688
ENSMUSG00000029171	3890.76	-0.933599	0.129678	-7.19936	6.04941e-13	1.86287e-11	Pgm2	2692.47	2866.67	2463.11	5170.65	5266.72	4884.94
ENSMUSG00000036368	174.659	-1.76476	0.245653	-7.18393	6.77362e-13	2.05844e-11	Rmdn2	61.3231	86.0001	91.0813	255.315	289.783	264.45
ENSMUSG00000039031	1848.06	-1.15997	0.161436	-7.18528	6.70694e-13	2.04202e-11	Arhgap18	976.379	1310.07	1141.94	2323.15	2780.87	2555.97
ENSMUSG00000020827	1321.05	0.933305	0.130214	7.16747	7.63946e-13	2.30424e-11	Mink1	1712.26	1720	1769.72	923.143	892.042	909.116
ENSMUSG00000005981	1586.49	0.97849	0.136581	7.16418	7.8252e-13	2.35587e-11	Trap1	2222	2115.6	1977.35	1084.56	1117.23	1002.18
ENSMUSG00000003949	87.3394	-3.40412	0.474884	-7.16831	7.59274e-13	2.29443e-11	Hlf	9.58174	21.0222	14.6905	78.0715	253.124	147.547
ENSMUSG00000025742	170.679	1.95686	0.273323	7.15951	8.0968e-13	2.42409e-11	Prps2	285.536	275.2	252.677	88.6217	47.1333	74.9085
ENSMUSG00000001467	3337.58	1.35432	0.189122	7.1611	8.0035e-13	2.40391e-11	Cyp51	4463.17	5074	4857.67	1390.52	1920.25	2319.89
ENSMUSG00000009927	2699.33	1.27098	0.177869	7.14561	8.95956e-13	2.66757e-11	Rps25	4458.38	3300.49	3693.2	1689.09	1766.63	1288.2
ENSMUSG00000031403	145.439	1.92858	0.269812	7.14788	8.81272e-13	2.62869e-11	Dkc1	277.87	210.222	202.729	70.6863	53.2432	57.8838
ENSMUSG00000022560	2425.15	-0.879577	0.122607	-7.17398	7.28506e-13	2.20557e-11	Slc52a2	1703.63	1725.73	1694.31	3074.33	3101.2	3251.71
ENSMUSG00000022336	1029.97	1.09004	0.152712	7.13787	9.47899e-13	2.80523e-11	Eif3e	1410.43	1468.69	1326.07	720.579	672.959	581.108
ENSMUSG00000056293	302.566	-4.71604	0.661787	-7.12622	1.03163e-12	3.02145e-11	Gsdmc2	35.4524	10.5111	20.5667	956.903	299.384	492.58
ENSMUSG00000001674	204.289	1.61098	0.22572	7.13709	9.53248e-13	2.80713e-11	Ddx18	331.528	315.334	276.182	116.052	89.0297	97.608
ENSMUSG00000063427	774.892	1.29888	0.181809	7.14419	9.05304e-13	2.69045e-11	NA	1227.42	984.223	1092.98	422.008	389.287	533.439
ENSMUSG00000056413	4411.25	-0.998298	0.139409	-7.16091	8.01451e-13	2.40391e-11	Adap1	3317.2	2620.14	2892.08	5730.87	5898.65	6008.57
ENSMUSG00000042202	2190.99	-1.4986	0.209925	-7.13873	9.41986e-13	2.79433e-11	Slc35e2	980.212	1328.22	1128.23	2403.34	4152.97	3152.97
ENSMUSG00000027598	2876.09	-1.16144	0.162387	-7.15229	8.53392e-13	2.55024e-11	Itch	1575.24	2010.49	1745.23	3558.58	3768.05	4598.93
ENSMUSG00000037905	2173.64	1.00146	0.140312	7.13734	9.51566e-13	2.80713e-11	Bri3bp	3062.32	2953.62	2681.51	1311.39	1491.68	1541.3
ENSMUSG00000037762	161.435	-2.08441	0.292069	-7.13671	9.5594e-13	2.80994e-11	Slc16a9	48.8669	89.8223	46.0303	267.975	254.869	261.045
ENSMUSG00000042428	3604.97	-1.00571	0.140901	-7.13769	9.49132e-13	2.80523e-11	Mgat3	2295.78	2531.27	2364.2	4235.91	5263.22	4939.42
ENSMUSG00000044147	6312.27	-0.89377	0.125294	-7.13336	9.79452e-13	2.87383e-11	Arf6	4272.5	4439.51	4539.37	7743.85	8018.78	8859.63
ENSMUSG00000037742	47521.3	0.870988	0.122682	7.09958	1.25137e-12	3.64521e-11	Eef1a1	61849.1	59526.4	62962.6	31079.8	35967.1	33742.9
ENSMUSG00000018848	1759.66	1.1514	0.16215	7.1008	1.24039e-12	3.61976e-11	Rars	2601.44	2630.65	2048.84	1171.07	1135.56	970.405
ENSMUSG00000028307	76804.5	-1.0834	0.152732	-7.09344	1.3082e-12	3.80391e-11	Aldob	50089.5	47862.9	49796	92931.4	125360	94787.6
ENSMUSG00000028194	128.957	3.17428	0.448299	7.08073	1.43397e-12	4.15363e-11	Ddah1	317.155	191.111	189.018	35.8707	34.9136	5.67488
ENSMUSG00000032010	1430.87	-1.15807	0.162992	-7.10506	1.20274e-12	3.51623e-11	Usp2	926.554	817.001	912.772	1727.07	1885.33	2316.49
ENSMUSG00000030062	4284.65	0.961323	0.13577	7.08052	1.43618e-12	4.15363e-11	Rpn1	6293.28	5086.43	5604.93	2946.67	2869.9	2906.68
ENSMUSG00000029426	778.236	1.26967	0.17926	7.08281	1.41264e-12	4.1002e-11	Scarb2	1125.85	1209.73	963.699	470.539	383.177	516.414
ENSMUSG00000028798	958.635	1.08374	0.153485	7.06093	1.65396e-12	4.74948e-11	Eif3i	1397.98	1273.76	1236.94	653.057	644.156	545.924
ENSMUSG00000048251	437.898	1.34535	0.190211	7.07291	1.51719e-12	4.38008e-11	Bcl11b	605.566	645	633.651	236.324	209.482	297.364
ENSMUSG00000032114	2156.83	-1.21248	0.171572	-7.06693	1.58404e-12	4.55678e-11	Slc37a4	1434.39	1097.93	1369.16	2600.62	3491.36	2947.53
ENSMUSG00000052040	1362.51	-0.990684	0.140177	-7.06739	1.57879e-12	4.5498e-11	Klf13	864.273	866.689	1005.81	1807.25	1786.7	1844.34
ENSMUSG00000091387	2510.39	1.08041	0.15336	7.04494	1.8554e-12	5.31849e-11	Gcnt4	3062.32	3864.27	3299.49	1450.65	1625.23	1760.35
ENSMUSG00000043716	5787.74	1.08463	0.154163	7.03564	1.98345e-12	5.66545e-11	Rpl7	8769.2	7431.36	7399.13	4179.99	3765.43	3181.34
ENSMUSG00000079492	355.239	-1.54728	0.220068	-7.03091	2.05184e-12	5.84015e-11	Gm11127	161.931	164.356	217.42	433.613	624.08	530.034
ENSMUSG00000030029	570.373	1.6325	0.23211	7.0333	2.01707e-12	5.75131e-11	Lrig1	819.238	863.823	902.978	292.241	184.169	359.788
ENSMUSG00000041293	37.7191	5.15874	0.73573	7.01173	2.35394e-12	6.66481e-11	Adgrf1	89.1101	60.2	70.5145	4.22008	0	2.26995
ENSMUSG00000067038	544.006	1.3699	0.195226	7.01698	2.26715e-12	6.43034e-11	Rps12-ps3	677.429	817.956	856.948	330.221	244.395	337.088
ENSMUSG00000026003	9138.42	1.00573	0.143667	7.0004	2.55241e-12	7.189e-11	Acadl	13141.4	11781.1	11680.9	5495.6	6944.31	5787.25
ENSMUSG00000028042	5631.55	-0.916636	0.130256	-7.0372	1.96147e-12	5.61257e-11	Zbtb7b	4164.22	3565.18	3971.34	7372.48	6991.45	7724.65
ENSMUSG00000009772	2493.92	-1.03452	0.147402	-7.01837	2.24476e-12	6.37803e-11	Nuak2	1457.38	1580.49	1870.59	3414.04	3173.65	3467.35
ENSMUSG00000072830	602.133	-1.32182	0.188565	-7.00988	2.38528e-12	6.74175e-11	NA	341.11	281.889	409.376	946.353	824.834	809.238
ENSMUSG00000020097	9328.46	-1.15686	0.165148	-7.00502	2.46952e-12	6.96767e-11	Sgpl1	5844.86	5563.25	5922.24	10163	15060.9	13416.6
ENSMUSG00000022962	168.343	1.86603	0.266782	6.9946	2.66023e-12	7.46665e-11	Gart	271.163	261.822	258.553	75.9614	50.6247	91.9331
ENSMUSG00000045594	617.132	1.30976	0.18725	6.9947	2.65832e-12	7.46665e-11	Glb1	931.345	835.156	870.659	395.633	278.436	391.567
ENSMUSG00000031785	526.706	1.2905	0.184666	6.98831	2.78216e-12	7.79534e-11	Adgrg1	744.501	774.956	722.774	357.652	250.505	309.849
ENSMUSG00000036693	159.648	1.68705	0.241847	6.97569	3.04373e-12	8.48413e-11	Nop14	274.996	228.378	227.214	71.7414	71.5729	83.9883
ENSMUSG00000030278	2584.82	-1.21619	0.174149	-6.98361	2.87681e-12	8.0466e-11	Cidec	1806.16	1439.07	1422.04	3514.27	4262.95	3064.44
ENSMUSG00000037805	3261.69	1.16188	0.166918	6.96078	3.38383e-12	9.39973e-11	Rpl10a	5068.74	3860.45	4597.16	2145.91	2205.67	1692.25
ENSMUSG00000061979	199.61	1.82622	0.262311	6.96204	3.35388e-12	9.33257e-11	Rcc1l	390.935	274.245	269.326	68.5763	100.377	94.2031
ENSMUSG00000025190	5349.73	-1.02146	0.14642	-6.97623	3.03212e-12	8.46638e-11	Got1	3822.15	3193.47	3578.61	6569.61	8100.83	6833.69
ENSMUSG00000030512	315.421	1.43631	0.206682	6.94938	3.66904e-12	1.01571e-10	Snrpa1	538.494	403.245	440.716	174.078	185.042	150.952
ENSMUSG00000015143	794.093	2.17939	0.313117	6.96032	3.39506e-12	9.41474e-11	Actn1	1414.26	1196.36	1290.81	358.707	123.07	381.352
ENSMUSG00000079677	192.15	1.67307	0.241095	6.93946	3.9361e-12	1.08039e-10	Fdx2	350.692	263.734	263.45	80.1815	99.5037	95.338
ENSMUSG00000033703	924.881	0.956037	0.137884	6.93366	4.10101e-12	1.11995e-10	Fcsk	1248.5	1209.73	1203.64	641.452	631.936	614.022
ENSMUSG00000032373	115.899	2.49905	0.360616	6.92995	4.20986e-12	1.14774e-10	Car12	114.023	236.022	240.925	27.4305	38.405	38.5892
ENSMUSG00000026827	11869.9	-1.04096	0.149823	-6.94793	3.70683e-12	1.02442e-10	Gpd2	6803.99	8962.16	7526.45	14579.3	16732.3	16614.9
ENSMUSG00000010122	924.069	-2.10441	0.303397	-6.93617	4.02861e-12	1.10391e-10	Slc47a1	331.528	274.245	440.716	902.042	2361.03	1234.85
ENSMUSG00000035172	644.524	-1.30032	0.18721	-6.94583	3.76252e-12	1.03803e-10	Plekhh3	404.349	294.311	418.19	833.466	945.285	971.54
ENSMUSG00000020519	1447.63	-1.11616	0.160767	-6.94271	3.84645e-12	1.05938e-10	Sap30l	1070.28	783.556	888.287	2035.13	2026.73	1881.79
ENSMUSG00000025477	1660.14	-0.927276	0.133573	-6.94209	3.86347e-12	1.06226e-10	Inpp5a	1091.36	1191.58	1149.78	2048.85	2193.45	2285.84
ENSMUSG00000030208	6971.36	-0.991643	0.143008	-6.93419	4.08568e-12	1.11765e-10	Emp1	4525.45	4170.05	5301.32	8636.39	9579.42	9615.52
ENSMUSG00000063316	2165.75	1.28203	0.185528	6.91015	4.8415e-12	1.3111e-10	Rpl27	3546.2	2355.45	3306.35	1430.61	1202.77	1153.14
ENSMUSG00000041119	2345.94	-1.05249	0.152159	-6.91704	4.61166e-12	1.25516e-10	Pde9a	1489	1357.85	1732.5	3065.89	3470.41	2960.02
ENSMUSG00000061132	971.255	1.38018	0.199723	6.91048	4.83032e-12	1.31027e-10	Blnk	1539.78	1266.11	1403.44	689.983	427.691	500.525
ENSMUSG00000025915	170.826	-1.66629	0.241288	-6.90584	4.99067e-12	1.34923e-10	Sgk3	82.4029	90.7778	72.4733	224.719	292.401	262.18
ENSMUSG00000032532	541.125	-1.66881	0.24141	-6.9128	4.75191e-12	1.29116e-10	Cck	252	296.222	228.193	1062.41	561.236	846.693
ENSMUSG00000027134	224.596	2.43725	0.353282	6.89887	5.2417e-12	1.41473e-10	Lpcat4	481.003	300.045	355.511	101.282	31.4222	78.3134
ENSMUSG00000041362	547.799	1.22614	0.178113	6.88404	5.81802e-12	1.56246e-10	Shtn1	759.832	873.378	669.888	329.166	352.627	301.904
ENSMUSG00000037979	82.0144	-2.72191	0.394849	-6.89356	5.4414e-12	1.46619e-10	Ccdc92	13.4144	25.8	25.4636	160.363	93.3939	173.651
ENSMUSG00000021236	6744.81	-1.17641	0.170685	-6.89228	5.49064e-12	1.47699e-10	Entpd5	3552.91	4738.6	4122.16	7845.13	10836.3	9373.77
ENSMUSG00000023030	9833.37	1.7468	0.253803	6.88252	5.88045e-12	1.5766e-10	Slc11a2	16163.4	14500.6	14790.4	5716.1	2443.08	5386.6
ENSMUSG00000026192	345.038	1.7647	0.256662	6.87559	6.17355e-12	1.64971e-10	Atic	503.999	566.645	527.88	215.224	102.122	154.357
ENSMUSG00000004100	153.867	2.31179	0.336243	6.87535	6.18373e-12	1.64971e-10	Ppan	317.155	193.978	256.595	73.8514	30.5494	51.074
ENSMUSG00000073676	902.224	1.46189	0.212972	6.86425	6.68428e-12	1.77738e-10	Hspe1	1574.28	1248.91	1149.78	485.309	595.277	359.788
ENSMUSG00000022246	384.08	-1.24199	0.180611	-6.87659	6.13004e-12	1.6408e-10	Rai14	197.384	247.489	239.945	552.83	536.796	530.034
ENSMUSG00000063457	2786.96	1.36534	0.198931	6.86339	6.72442e-12	1.78512e-10	Rps15	4897.23	2892.47	4256.34	1742.89	1469.86	1462.98
ENSMUSG00000043432	898.827	-1.17946	0.171625	-6.87232	6.31658e-12	1.68238e-10	Leng9	538.494	485.423	627.775	1412.67	1131.2	1197.4
ENSMUSG00000012405	2258.36	1.15349	0.168351	6.85168	7.29876e-12	1.92494e-10	Rpl15	3436.97	2476.8	3434.65	1329.33	1493.43	1379
ENSMUSG00000031860	42.4866	-3.96374	0.578504	-6.85171	7.2971e-12	1.92494e-10	Pbx4	6.70722	6.68889	1.95874	66.4663	115.215	57.8838
ENSMUSG00000040945	425.497	2.27314	0.331452	6.85813	6.97683e-12	1.84909e-10	Rcc2	726.296	666.978	720.815	203.619	59.3531	175.921
ENSMUSG00000017561	458.706	-1.25014	0.182444	-6.85219	7.27283e-12	1.92438e-10	Crlf3	261.581	243.667	309.48	578.151	673.832	685.526
ENSMUSG00000062997	1252.32	1.43378	0.209848	6.83249	8.34547e-12	2.19634e-10	Rpl35	2251.71	1449.58	1783.43	772.275	731.44	525.494
ENSMUSG00000048473	18410.9	1.47298	0.21559	6.83232	8.35496e-12	2.19634e-10	Sult6b2	26964.9	26314.1	27929.6	10486.9	6296.67	12473.4
ENSMUSG00000001542	1073.65	-1.31415	0.192593	-6.82344	8.88852e-12	2.32902e-10	Ell2	452.258	713.8	681.641	1443.27	1567.62	1583.29
ENSMUSG00000020547	483.472	1.38766	0.203452	6.8206	9.06629e-12	2.36793e-10	Bzw2	804.866	689.912	603.291	319.671	224.32	258.775
ENSMUSG00000038256	980.492	1.56744	0.22978	6.82146	9.01212e-12	2.35759e-10	Bcl9	1298.33	1366.45	1732.5	549.665	329.933	606.078
ENSMUSG00000021079	276.426	1.60069	0.235127	6.80775	9.91371e-12	2.58092e-10	Timm9	491.543	420.445	335.923	149.813	151.874	108.958
ENSMUSG00000017386	923.262	1.16819	0.171418	6.81487	9.43504e-12	2.46026e-10	Traf4	1516.79	1175.33	1140.96	583.426	527.195	595.863
ENSMUSG00000039157	4082.33	-1.1513	0.168585	-6.82922	8.53792e-12	2.24079e-10	Eeig1	2428.01	2459.6	2715.79	5632.75	4538.77	6719.06
ENSMUSG00000033618	1454.97	-1.53017	0.224904	-6.80368	1.01977e-11	2.65058e-10	Map3k13	536.577	906.823	802.103	1685.92	2635.1	2163.27
ENSMUSG00000071604	179.633	1.65967	0.24452	6.78745	1.14131e-11	2.94752e-10	Entrep1	219.422	309.6	289.893	81.2365	92.521	85.1233
ENSMUSG00000001576	378.423	1.38925	0.20429	6.80038	1.04345e-11	2.70777e-10	Ergic1	540.41	559	542.57	200.454	169.331	258.775
ENSMUSG00000024266	86.5906	2.61652	0.385998	6.77858	1.21362e-11	3.12431e-10	Adad2	137.977	199.711	109.689	21.1004	34.0408	17.0247
ENSMUSG00000019777	438.963	1.15231	0.170013	6.7778	1.22024e-11	3.13634e-10	Hdac2	605.566	641.178	569.993	290.131	274.945	251.965
ENSMUSG00000020184	1330.56	-0.981568	0.144518	-6.79203	1.10564e-11	2.85999e-10	Mdm2	856.607	857.134	970.554	1655.33	1910.65	1733.11
ENSMUSG00000049439	127.734	1.87723	0.277256	6.77075	1.2812e-11	3.28781e-10	Cyp20a1	229.003	204.489	168.451	61.1912	45.3877	57.8838
ENSMUSG00000037622	4473.93	-1.00948	0.14846	-6.79971	1.04826e-11	2.71591e-10	Wdtc1	3489.67	2669.82	2749.09	6052.65	5902.14	5980.19
ENSMUSG00000023259	14468.6	-0.836656	0.123361	-6.78215	1.18402e-11	3.05296e-10	Slc26a6	9685.22	10970.7	10504.7	19399.7	17758.8	18492.2
ENSMUSG00000000782	81.3812	2.36563	0.35012	6.75663	1.41238e-11	3.60727e-10	Tcf7	127.437	129.956	150.823	27.4305	17.4568	35.1843
ENSMUSG00000040061	58.3895	-2.61705	0.387282	-6.75748	1.40412e-11	3.59183e-10	Plcb2	20.1216	14.3333	14.6905	102.337	112.596	86.2582
ENSMUSG00000041632	221.015	1.55808	0.23068	6.75428	1.43548e-11	3.66048e-10	Mrps27	376.562	347.822	265.409	103.392	112.596	120.308
ENSMUSG00000034258	99.5734	-3.47952	0.515177	-6.75403	1.43796e-11	3.66102e-10	Flvcr2	13.4144	15.2889	20.5667	71.7414	344.772	131.657
ENSMUSG00000038299	297.761	1.45569	0.216046	6.73786	1.60732e-11	4.07935e-10	Wdr36	397.642	528.423	382.933	144.538	157.111	175.921
ENSMUSG00000049493	27609	-0.941073	0.139241	-6.75859	1.39338e-11	3.57002e-10	Pls1	17302.7	20533	18895.9	32396.5	37152.4	39373.5
ENSMUSG00000002477	243.849	1.65276	0.245522	6.73162	1.67784e-11	4.23178e-10	Snrpd1	464.714	309.6	335.923	137.153	116.961	98.743
ENSMUSG00000032715	368.968	-1.66963	0.247736	-6.73953	1.58896e-11	4.03911e-10	Trib3	175.346	123.267	231.131	477.924	651.138	555.004
ENSMUSG00000071286	419.839	-1.25152	0.185805	-6.73565	1.63195e-11	4.13539e-10	NA	218.464	273.289	253.656	550.72	663.358	559.544
ENSMUSG00000031613	2708.29	-1.68729	0.250735	-6.72937	1.70402e-11	4.2911e-10	Hpgd	842.235	1226.93	1781.47	4032.29	5102.62	3264.19
ENSMUSG00000020151	1014.12	-1.55873	0.231542	-6.73196	1.67396e-11	4.22859e-10	Ptprr	470.463	392.734	678.702	1839.95	1188.81	1514.06
ENSMUSG00000032777	3137.27	-1.08774	0.161552	-6.73308	1.66103e-11	4.20249e-10	Gtf3c1	1916.35	2223.58	1883.33	3641.93	4976.06	4182.39
ENSMUSG00000010307	1632.07	-1.68789	0.250977	-6.72526	1.75274e-11	4.40692e-10	Tmem86a	831.695	562.823	925.503	1987.66	3505.32	1979.4
ENSMUSG00000039738	502.074	-1.10231	0.164082	-6.71801	1.84228e-11	4.62486e-10	Slx4	340.152	300.045	317.315	692.093	722.711	640.127
ENSMUSG00000041506	96.0611	2.36042	0.352134	6.70319	2.0392e-11	5.07378e-10	Rrp9	166.722	132.822	182.163	41.1458	18.3296	35.1843
ENSMUSG00000043336	110.916	1.86251	0.277995	6.69978	2.08729e-11	5.17565e-10	Filip1l	183.969	172	165.513	45.3659	41.8963	56.7488
ENSMUSG00000079507	13587.9	-1.54138	0.229612	-6.71298	1.90686e-11	4.77217e-10	H2-Q1	5394.52	6368.78	9083.64	16037.4	17890.6	26752.5
ENSMUSG00000073405	267.23	-1.98801	0.296579	-6.70314	2.03993e-11	5.07378e-10	H2-T-ps	108.274	64.9778	149.843	448.384	502.756	329.143
ENSMUSG00000029334	3665.34	-1.0164	0.151341	-6.71597	1.86819e-11	4.68263e-10	Prkg2	2519.04	2447.18	2309.35	4124.07	5499.76	5092.64
ENSMUSG00000028657	3270.38	1.51454	0.225953	6.70288	2.04346e-11	5.07475e-10	Ppt1	5144.43	4452.89	4936.02	2121.65	1060.5	1906.76
ENSMUSG00000037679	205.888	2.62931	0.392502	6.69883	2.10097e-11	5.20158e-10	Inf2	526.995	203.533	332.006	65.4112	27.9309	79.4484
ENSMUSG00000026175	65350	-0.875132	0.130433	-6.70941	1.95408e-11	4.88278e-10	Vil1	46458	42594.9	49294.6	77422.6	89289.8	87040.2
ENSMUSG00000028430	297.75	1.26123	0.188639	6.68593	2.29462e-11	5.65506e-10	Nol6	442.676	417.578	400.562	159.308	185.915	180.461
ENSMUSG00000045775	2986.27	-1.00554	0.149961	-6.70531	2.00974e-11	5.01412e-10	Slc16a5	2020.79	1932.13	2004.77	3368.68	4472.43	4118.83
ENSMUSG00000025980	2746.13	1.09889	0.164387	6.68475	2.31318e-11	5.6921e-10	Hspd1	3980.25	3900.58	3352.38	1434.83	1973.49	1835.26
ENSMUSG00000058624	45572	-0.937926	0.140102	-6.69461	2.1625e-11	5.34573e-10	Gda	28562.2	32476.5	32738.3	52383.9	63628.3	63642.7
ENSMUSG00000006728	654.403	1.28082	0.191775	6.67874	2.41013e-11	5.91269e-10	Cdk4	1122.02	763.489	896.122	418.843	371.83	354.113
ENSMUSG00000069170	85.1991	2.38907	0.357987	6.67364	2.49538e-11	6.11254e-10	Adgrv1	125.521	171.045	132.215	37.9807	18.3296	26.1045
ENSMUSG00000003970	4956.04	1.19694	0.179371	6.673	2.50631e-11	6.13002e-10	Rpl8	8266.16	5268.94	7169.96	3206.21	3037.48	2787.5
ENSMUSG00000030471	620.385	1.33848	0.200687	6.66947	2.56729e-11	6.26968e-10	Zdhhc13	806.782	1096.02	763.907	334.441	315.968	405.187
ENSMUSG00000020456	28402.9	-0.928866	0.139045	-6.68032	2.38422e-11	5.858e-10	Ogdh	18502.3	20996.4	19189.7	32753.1	40959.8	38016
ENSMUSG00000027646	4315.62	-0.840593	0.125709	-6.68685	2.28031e-11	5.62837e-10	Src	3063.28	2919.22	3295.58	5673.9	5296.39	5645.37
ENSMUSG00000037851	646.674	1.20965	0.181449	6.6666	2.61792e-11	6.38371e-10	Iars	886.311	1042.51	779.577	352.377	382.304	436.966
ENSMUSG00000025931	162.588	2.16729	0.325304	6.66235	2.69479e-11	6.55138e-10	Paqr8	206.965	251.311	338.862	80.1815	35.7864	62.4237
ENSMUSG00000053054	17889.1	-0.846684	0.127019	-6.6658	2.63235e-11	6.40922e-10	Adh6a	11535.5	13561.3	13259.7	23340.2	23379.9	22258
ENSMUSG00000058355	797.957	1.33363	0.201337	6.62391	3.49825e-11	8.40361e-10	Abce1	1167.06	1278.53	983.286	363.982	564.727	430.156
ENSMUSG00000037664	224.179	-1.58406	0.238702	-6.63617	3.21938e-11	7.81497e-10	Cdkn1c	92.9428	132.822	110.669	275.36	358.737	374.542
ENSMUSG00000044628	79.6117	-4.22805	0.637708	-6.63008	3.35502e-11	8.10772e-10	Rnf208	1.91635	5.73334	16.6493	59.0811	281.927	112.363
ENSMUSG00000021959	386.129	-1.41791	0.213746	-6.63364	3.27514e-11	7.92738e-10	Lats2	169.597	194.933	266.388	604.526	514.975	566.353
ENSMUSG00000005683	28672.7	-0.854065	0.128748	-6.63362	3.27549e-11	7.92738e-10	Cs	20983	19849.8	20443.3	35078.4	41003.4	34678.1
ENSMUSG00000031845	120.865	-3.02312	0.456137	-6.62767	3.41029e-11	8.22897e-10	Bco1	15.3308	22.9333	41.1335	141.373	134.417	370.002
ENSMUSG00000050097	278.004	-1.80409	0.272521	-6.61998	3.5925e-11	8.61721e-10	Ces2b	92.9428	131.867	146.905	346.047	584.803	365.462
ENSMUSG00000053846	91.9637	2.28002	0.344814	6.61231	3.78367e-11	8.98246e-10	Lipg	144.684	182.511	130.256	44.3108	26.1852	23.8345
ENSMUSG00000052146	2178.22	1.2946	0.195745	6.61373	3.74748e-11	8.94912e-10	Rps10	3773.29	2322	3189.8	1358.87	1338.06	1087.31
ENSMUSG00000062937	90.6079	2.2525	0.340451	6.61623	3.68464e-11	8.82512e-10	Mtap	160.015	164.356	124.38	25.3205	25.3124	44.2641
ENSMUSG00000061531	6145.81	-1.10527	0.166782	-6.62703	3.42505e-11	8.25228e-10	Tmem236	3113.11	3974.16	4613.81	8138.42	8078.13	8957.24
ENSMUSG00000009566	73.7463	2.68253	0.405632	6.61321	3.76083e-11	8.9647e-10	Fpgs	177.262	102.245	102.834	23.2104	13.0926	23.8345
ENSMUSG00000081051	580.395	1.1033	0.1668	6.61451	3.72784e-11	8.91537e-10	Gm15427	845.109	821.778	709.063	399.853	345.645	360.923
ENSMUSG00000056148	1026.2	-1.9346	0.292554	-6.61282	3.77079e-11	8.96506e-10	Rdh9	392.851	355.467	528.859	1025.48	2550.44	1304.09
ENSMUSG00000020649	105.661	2.66884	0.403785	6.60954	3.85514e-11	9.11199e-10	Rrm2	206.965	155.756	184.121	36.9257	10.4741	39.7242
ENSMUSG00000028519	1909.23	-1.34704	0.203812	-6.60924	3.86299e-11	9.11721e-10	Dab1	1029.08	1285.22	918.648	2576.36	3466.92	2179.16
ENSMUSG00000037563	3274.05	1.29506	0.196215	6.60021	4.10588e-11	9.67636e-10	Rps16	5751.92	3453.38	4751.9	2055.18	1983.96	1647.99
ENSMUSG00000045038	626.453	-1.15534	0.174706	-6.61304	3.7651e-11	8.9647e-10	Prkce	341.11	438.6	384.892	771.22	887.678	935.221
ENSMUSG00000024789	4972	-0.970845	0.146883	-6.60965	3.85236e-11	9.11199e-10	Jak2	2935.84	3657.87	3484.59	5983.02	6613.51	7157.16
ENSMUSG00000028521	2099.65	-1.06512	0.161139	-6.60996	3.84431e-11	9.11199e-10	Slc35d1	1399.89	1363.58	1310.4	2317.88	2996.46	3209.71
ENSMUSG00000023755	355.438	-1.49453	0.226652	-6.59393	4.28323e-11	1.00796e-09	Rhebl1	210.798	137.6	210.564	494.804	610.115	468.745
ENSMUSG00000028896	308.448	1.31875	0.200338	6.58263	4.62202e-11	1.08453e-09	Rcc1	492.501	396.556	431.902	200.454	165.84	163.437
ENSMUSG00000050565	5656.52	-0.955805	0.145069	-6.5886	4.43985e-11	1.0433e-09	Tor1aip2	3264.5	4278.98	4001.7	7332.39	7386.84	7674.71
ENSMUSG00000017404	4591.36	1.22745	0.186866	6.56863	5.07813e-11	1.18811e-09	Rpl19	8004.58	5080.69	6218.99	3072.22	2756.43	2415.23
ENSMUSG00000046352	288.608	1.43161	0.218144	6.5627	5.28418e-11	1.2292e-09	Gjb2	505.916	368.845	388.809	173.023	158.857	136.197
ENSMUSG00000033386	399.366	1.81005	0.275414	6.57209	4.96125e-11	1.16244e-09	Frrs1	636.227	716.667	510.251	211.004	102.995	219.051
ENSMUSG00000053398	49.2641	3.49672	0.532553	6.56595	5.17032e-11	1.20618e-09	Phgdh	110.19	75.4889	85.2051	11.6052	1.74568	11.3498
ENSMUSG00000087150	135.607	1.68973	0.257971	6.55006	5.75124e-11	1.32639e-09	NA	209.84	185.378	226.234	69.6313	68.0815	54.4789
ENSMUSG00000031891	58.2632	2.94505	0.449278	6.55509	5.56091e-11	1.29171e-09	Hsd11b2	107.315	123.267	78.3495	20.0454	6.98272	13.6197
ENSMUSG00000090800	112.014	-2.36941	0.361702	-6.55073	5.72553e-11	1.32235e-09	NA	31.6197	29.6222	47.9891	146.648	273.199	143.007
ENSMUSG00000009585	214.37	2.45485	0.374705	6.55142	5.69936e-11	1.31819e-09	Apobec3	458.007	345.911	283.038	105.502	27.9309	65.8286
ENSMUSG00000047230	4216.86	3.9571	0.605956	6.53034	6.56208e-11	1.496e-09	Cldn2	7247.63	8426.09	8096.44	770.165	164.967	595.863
ENSMUSG00000022565	14847.3	-1.08885	0.165829	-6.56613	5.16413e-11	1.20618e-09	Plec	8609.19	9035.74	10842.6	20686.8	16699.2	23210.3
ENSMUSG00000029060	1093.07	-0.923317	0.140658	-6.56425	5.22956e-11	1.21825e-09	Mib2	749.292	750.112	764.887	1317.72	1464.63	1511.79
ENSMUSG00000028936	1383.19	1.37463	0.210329	6.53562	6.33477e-11	1.44857e-09	Rpl22	2430.89	1600.56	1958.74	880.942	845.782	582.243
ENSMUSG00000038145	789.074	-1.06429	0.162433	-6.55217	5.67061e-11	1.31342e-09	Snrk	459.923	587.667	483.808	1047.63	1035.19	1120.22
ENSMUSG00000036027	222.683	-2.13418	0.326224	-6.54208	6.06677e-11	1.39519e-09	Pou2af2	95.8174	100.333	51.9065	274.305	525.45	288.284
ENSMUSG00000073403	2469.1	-1.37032	0.209438	-6.54286	6.03532e-11	1.38993e-09	NA	1539.78	1004.29	1588.54	3197.77	4375.55	3108.7
ENSMUSG00000022434	590.581	-1.64966	0.252298	-6.53852	6.21285e-11	1.42473e-09	Fam118a	315.239	203.533	337.882	626.682	1084.07	976.08
ENSMUSG00000025007	4707.86	1.00519	0.154017	6.52653	6.73117e-11	1.52841e-09	Aldh18a1	6345.03	7061.56	5447.25	3505.83	2972.89	2914.62
ENSMUSG00000005718	103.516	1.92891	0.295888	6.51905	7.07529e-11	1.60002e-09	Tfap4	175.346	161.489	155.72	43.2558	52.3704	32.9143
ENSMUSG00000044700	185.475	1.50712	0.231188	6.51903	7.07624e-11	1.60002e-09	Tmem201	280.745	254.178	288.914	83.3466	112.596	93.0681
ENSMUSG00000029449	1012.4	-1.07619	0.164552	-6.54016	6.14534e-11	1.41125e-09	Rhof	680.303	604.867	668.909	1604.69	1271.73	1243.93
ENSMUSG00000066026	610.889	-1.52136	0.232974	-6.53016	6.56991e-11	1.496e-09	Dhrs3	307.574	337.311	302.625	707.918	1255.14	754.76
ENSMUSG00000002944	1919.94	-1.25614	0.192447	-6.52718	6.70204e-11	1.52394e-09	Cd36	913.139	1121.82	1365.24	2534.16	3234.74	2350.54
ENSMUSG00000057863	2011.31	1.4498	0.222429	6.51803	7.12376e-11	1.60852e-09	Rpl36	3651.6	1987.56	3195.68	1062.41	1249.03	921.601
ENSMUSG00000032802	7800.2	-0.846599	0.129158	-6.55476	5.57326e-11	1.29272e-09	Srxn1	5974.21	5429.47	5320.91	10524.9	9241.63	10310.1
ENSMUSG00000026672	5376.18	-0.80735	0.123482	-6.53821	6.22594e-11	1.42571e-09	Optn	3847.07	3694.18	4188.76	6687.77	6921.62	6917.68
ENSMUSG00000058056	1120.06	-1.07017	0.163857	-6.53109	6.52916e-11	1.49092e-09	Palld	608.44	766.356	793.289	1390.52	1535.33	1626.42
ENSMUSG00000036371	2855.61	0.867507	0.133255	6.51011	7.50952e-11	1.6862e-09	Serbp1	3935.22	3597.67	3535.52	2059.4	2141.08	1864.77
ENSMUSG00000063785	109.651	2.21255	0.339476	6.51754	7.14704e-11	1.61092e-09	Utp14a	196.426	149.067	194.894	51.696	22.6938	43.1291
ENSMUSG00000045817	2510.73	1.06149	0.162797	6.52033	7.01541e-11	1.59072e-09	Zfp36l2	3197.43	3884.34	3101.66	1781.93	1385.2	1713.81
ENSMUSG00000002870	141.966	1.59184	0.244714	6.50487	7.77593e-11	1.74118e-09	Mcm2	213.673	221.689	204.688	69.6313	78.5556	63.5587
ENSMUSG00000055491	161.877	2.24159	0.34394	6.51739	7.15434e-11	1.61092e-09	Pprc1	304.699	260.867	235.048	70.6863	26.1852	73.7735
ENSMUSG00000029504	91.8007	2.09316	0.321904	6.50245	7.90242e-11	1.76706e-09	Ddx51	146.601	169.133	130.256	45.3659	28.8037	30.6444
ENSMUSG00000030287	884.26	-1.18446	0.181772	-6.51619	7.21133e-11	1.6215e-09	Itpr2	435.011	629.712	556.281	1119.38	1220.23	1344.95
ENSMUSG00000060036	3002.6	1.34698	0.20697	6.50807	7.61201e-11	1.70684e-09	Rpl3	5438.59	4081.18	3411.14	2000.32	1343.3	1741.05
ENSMUSG00000038831	669.14	-1.21349	0.186657	-6.50115	7.97091e-11	1.77991e-09	Ralgps1	385.186	424.267	400.562	746.954	1095.41	962.46
ENSMUSG00000040824	445.069	1.70813	0.263412	6.48463	8.89486e-11	1.97804e-09	Snrpd2	937.094	500.711	607.209	250.04	216.464	158.897
ENSMUSG00000045414	429.865	-1.42808	0.219708	-6.4999	8.03739e-11	1.79228e-09	Dipk2a	228.045	269.467	200.771	605.581	500.137	775.189
ENSMUSG00000036067	84.1883	2.49153	0.385307	6.46635	1.00396e-10	2.22342e-09	Slc2a6	101.566	118.489	208.606	24.2655	22.6938	29.5094
ENSMUSG00000031438	9034.81	-0.800359	0.123339	-6.48911	8.63455e-11	1.92279e-09	Rnf128	6065.24	6892.43	6815.43	11310.9	11360.9	11764
ENSMUSG00000023032	39.4126	-3.49822	0.540416	-6.4732	9.59495e-11	2.12787e-09	Slc4a8	6.70722	10.5111	1.95874	77.0165	73.3185	66.9636
ENSMUSG00000027133	293.958	1.64086	0.254507	6.4472	1.13932e-10	2.51289e-09	Nop10	485.794	441.467	409.376	158.253	178.059	90.7981
ENSMUSG00000028082	5527.92	-1.00126	0.15466	-6.47398	9.54559e-11	2.11983e-09	Sh3d19	3183.05	4181.51	3684.38	6994.78	6884.96	8238.8
ENSMUSG00000032727	900.337	-1.01229	0.156598	-6.46427	1.0179e-10	2.25122e-09	Mier3	558.615	626.845	605.25	1061.35	1304.9	1245.07
ENSMUSG00000037287	2053.11	-1.02775	0.159018	-6.46309	1.02586e-10	2.26571e-09	Tbcel	1233.17	1440.98	1379.93	2319.99	3077.63	2866.95
ENSMUSG00000067367	123.97	1.76474	0.274535	6.42812	1.29196e-10	2.83792e-09	Lyar	221.338	172	181.183	66.4663	50.6247	52.2089
ENSMUSG00000028960	3662.54	-0.902089	0.140244	-6.43227	1.25712e-10	2.76515e-09	Ube4b	2456.76	2688.94	2515.02	4285.49	5334.8	4694.26
ENSMUSG00000028980	320.918	1.37039	0.21334	6.42348	1.33195e-10	2.9218e-09	H6pd	437.885	527.467	422.108	178.298	147.51	212.241
ENSMUSG00000042507	1027.18	-1.0354	0.160747	-6.4412	1.18531e-10	2.61075e-09	Mideas	677.429	664.112	678.702	1481.25	1160	1501.57
ENSMUSG00000018796	1575.01	-0.996489	0.155241	-6.41896	1.37205e-10	3.00162e-09	Acsl1	949.55	1161.96	1044.01	1881.1	2329.61	2083.82
ENSMUSG00000038388	221.807	1.68269	0.262796	6.40305	1.52304e-10	3.31846e-09	Pals2	393.809	245.578	376.078	96.0068	127.435	91.9331
ENSMUSG00000027254	47.2081	-3.03372	0.473666	-6.40477	1.50596e-10	3.28567e-09	Map1a	14.3726	6.68889	9.79369	102.337	89.9025	60.1538
ENSMUSG00000020910	494.678	-1.39564	0.217975	-6.40273	1.52627e-10	3.32102e-09	Adprm	213.673	278.067	326.13	736.404	832.689	581.108
ENSMUSG00000042766	86.2864	3.09625	0.483185	6.40801	1.47435e-10	3.22106e-09	Trim46	157.14	163.4	142.008	11.6052	6.10988	37.4542
ENSMUSG00000068600	110.151	2.84509	0.444592	6.39933	1.56059e-10	3.38205e-09	Gml2	229.003	153.845	196.853	51.696	11.3469	18.1596
ENSMUSG00000022807	848.238	-1.13179	0.17679	-6.40187	1.53482e-10	3.33067e-09	Osbpl11	462.798	577.156	555.302	1015.98	1351.16	1127.03
ENSMUSG00000029314	4008	-0.958197	0.149177	-6.42323	1.33416e-10	2.92267e-09	Gpat3	2952.13	2432.85	2786.3	4791.9	5126.19	5958.63
ENSMUSG00000040147	1550.15	-1.84094	0.288062	-6.39077	1.65048e-10	3.57207e-09	Maob	538.494	788.334	703.187	1314.55	3575.15	2381.18
ENSMUSG00000035093	3608.05	-0.960573	0.150044	-6.40193	1.53423e-10	3.33067e-09	Secisbp2l	2214.34	2699.45	2433.73	4798.23	4215.82	5286.72
ENSMUSG00000028128	92.1064	2.26402	0.354939	6.37863	1.78676e-10	3.85154e-09	F3	137.019	145.245	174.328	27.4305	20.9482	47.669
ENSMUSG00000035232	199.08	-1.87162	0.293257	-6.38221	1.74555e-10	3.76774e-09	Pdk3	89.1101	78.3556	89.1225	198.344	417.217	322.333
ENSMUSG00000073406	1737.79	-1.22713	0.1922	-6.38466	1.71783e-10	3.71286e-09	H2-Bl	1096.15	793.112	1232.05	2183.89	2806.18	2315.35
ENSMUSG00000025630	1440.04	0.8738	0.137245	6.3667	1.93133e-10	4.13559e-09	Hprt	1905.81	1909.2	1775.6	972.728	1096.29	980.62
ENSMUSG00000008682	6474.03	0.864369	0.135632	6.37289	1.855e-10	3.98504e-09	Rpl10	9093.07	7389.32	8590.04	4769.75	4571.06	4430.95
ENSMUSG00000027185	176.352	1.62866	0.255564	6.3728	1.85609e-10	3.98504e-09	Nat10	300.867	255.134	242.883	105.502	66.3358	87.3932
ENSMUSG00000092203	228.254	1.5763	0.24746	6.36991	1.89141e-10	4.0555e-09	1110038B12Rik	414.889	270.422	339.841	133.988	96.8852	113.498
ENSMUSG00000003279	218.743	2.07338	0.32597	6.36066	2.00894e-10	4.29043e-09	Dlgap1	254.874	440.511	366.284	61.1912	128.307	61.2887
ENSMUSG00000020634	2419.77	-0.947823	0.148617	-6.37761	1.79877e-10	3.87227e-09	Ubxn2a	1411.39	1835.62	1709.98	3047.95	3257.44	3256.25
ENSMUSG00000029154	30.5882	-4.33112	0.680961	-6.3603	2.01356e-10	4.29461e-09	Cwh43	4.79087	1.91111	1.95874	75.9614	41.0235	57.8838
ENSMUSG00000028318	50.5305	2.87442	0.452214	6.35633	2.06629e-10	4.39811e-09	Polr1e	91.9847	60.2	114.586	13.7153	11.3469	11.3498
ENSMUSG00000024773	1420.23	-0.888539	0.13959	-6.36536	1.94831e-10	4.16644e-09	Atg2a	912.181	1013.85	1062.61	1934.91	1810.27	1787.59
ENSMUSG00000022792	126.327	1.91723	0.301738	6.35394	2.09868e-10	4.44684e-09	Yars2	239.543	208.311	150.823	56.9711	41.0235	61.2887
ENSMUSG00000063015	4545.47	-0.9273	0.145888	-6.35624	2.06752e-10	4.39811e-09	Ccni	2818.95	3060.65	3519.85	5568.4	6539.32	5765.68
ENSMUSG00000034282	1579.76	-1.39187	0.219054	-6.354	2.09792e-10	4.44684e-09	Evpl	1019.5	597.223	998.956	1914.86	2650.81	2297.19
ENSMUSG00000051344	275.377	-1.7519	0.276019	-6.34701	2.1954e-10	4.63962e-09	Plekhm3	88.152	155.756	134.173	543.335	317.714	413.132
ENSMUSG00000030155	4159.29	-1.15717	0.182446	-6.34254	2.26007e-10	4.77004e-09	Clec2e	2078.28	2473.94	3174.13	5502.98	6538.44	5187.98
ENSMUSG00000022913	118.175	1.86655	0.294772	6.33219	2.41699e-10	5.08134e-09	Psmg1	204.091	167.222	185.101	67.5213	45.3877	39.7242
ENSMUSG00000068587	53522.3	-1.14079	0.17953	-6.3543	2.09384e-10	4.44684e-09	Mgam	29626.7	32991.5	37578.4	68260.8	60797.7	91878.6
ENSMUSG00000022404	334.926	1.60088	0.252696	6.33519	2.37044e-10	4.98996e-09	Slc25a17	551.908	623.023	335.923	169.858	148.383	180.461
ENSMUSG00000042354	162.495	1.63426	0.258201	6.32941	2.46107e-10	5.16058e-09	Gnl3	263.498	220.733	252.677	99.1719	62.8445	76.0434
ENSMUSG00000041438	153.656	1.62987	0.257767	6.32305	2.56456e-10	5.36367e-09	Utp4	214.631	263.734	218.399	91.7867	69.8272	63.5587
ENSMUSG00000026956	2680.79	-1.07027	0.16877	-6.34161	2.27371e-10	4.79259e-09	Uap1l1	1769.75	1390.33	2029.25	3632.43	3884.14	3378.83
ENSMUSG00000032036	83.6787	-1.98806	0.314058	-6.33022	2.44807e-10	5.13999e-09	Kirrel3	37.3688	36.3111	27.4223	139.263	141.4	120.308
ENSMUSG00000033161	137186	-0.964533	0.151902	-6.34971	2.15721e-10	4.56488e-09	Atp1a1	95806.8	85102.8	97976	161879	168625	213724
ENSMUSG00000020430	451.949	1.01879	0.161341	6.31451	2.71014e-10	5.63172e-09	Pes1	612.273	602.956	600.353	312.286	293.274	290.554
ENSMUSG00000052563	78.8356	2.31463	0.366462	6.31615	2.68163e-10	5.57966e-09	D930048N14Rik	110.19	115.622	167.472	28.4855	18.3296	32.9143
ENSMUSG00000000085	176.239	1.76051	0.278414	6.32334	2.55972e-10	5.3605e-09	Scmh1	258.707	300.045	256.595	87.5667	52.3704	102.148
ENSMUSG00000029430	1602.42	0.931031	0.147366	6.31782	2.65286e-10	5.52691e-09	Ran	2368.61	1977.05	1961.68	1077.18	1172.22	1057.8
ENSMUSG00000074170	524.122	-1.8404	0.291253	-6.31891	2.63407e-10	5.49484e-09	Plekhf1	160.015	236.022	290.872	618.242	1206.26	633.317
ENSMUSG00000024236	1095.31	-1.31632	0.208196	-6.32249	2.57377e-10	5.37598e-09	Svil	429.262	732.912	720.815	1501.29	1604.28	1583.29
ENSMUSG00000022544	96.2847	2.05625	0.326214	6.30339	2.91204e-10	6.02803e-09	Eef2kmt	165.764	172.956	126.339	42.2008	26.1852	44.2641
ENSMUSG00000058546	978.672	1.52127	0.240982	6.3128	2.7404e-10	5.6873e-09	Rpl23a	1544.58	1218.33	1590.49	443.108	360.483	715.035
ENSMUSG00000037907	103.156	2.06509	0.327868	6.29853	3.00475e-10	6.18825e-09	Ankrd13b	188.76	119.445	190.977	47.4759	31.4222	40.8592
ENSMUSG00000062867	269.822	2.15044	0.341285	6.30101	2.95712e-10	6.09792e-09	Impdh2	552.866	328.711	438.757	141.373	47.1333	110.093
ENSMUSG00000069367	2974.75	1.11262	0.176553	6.30191	2.93992e-10	6.07021e-09	NA	4282.08	3362.6	4558.96	1677.48	1732.59	2234.77
ENSMUSG00000045636	2693.85	-0.949496	0.150645	-6.30287	2.9218e-10	6.0405e-09	Mtus1	1589.61	2060.18	1864.72	3353.91	3835.26	3459.41
ENSMUSG00000038510	96.1972	1.85706	0.295443	6.28566	3.26463e-10	6.67248e-09	Rpf2	158.099	138.556	155.72	33.7606	44.5148	46.534
ENSMUSG00000079523	5601.01	1.72502	0.274017	6.2953	3.068e-10	6.31048e-09	Tmsb10	10905	5102.67	9792.71	3260.01	1734.33	2811.34
ENSMUSG00000036553	307.852	1.50529	0.239144	6.29449	3.08412e-10	6.32753e-09	Sh3tc1	532.745	361.2	471.076	178.298	122.198	181.596
ENSMUSG00000035329	555.033	-1.04774	0.166005	-6.31153	2.76295e-10	5.72674e-09	Fbxo33	370.813	368.845	345.717	692.093	713.983	838.748
ENSMUSG00000048186	426.631	-1.45713	0.231584	-6.29202	3.13357e-10	6.42084e-09	Bend7	212.715	193.022	278.141	500.079	789.047	586.783
ENSMUSG00000044252	208.209	-2.0819	0.330995	-6.28983	3.17811e-10	6.50386e-09	Osbpl1a	88.152	77.4001	73.4526	224.719	532.432	253.1
ENSMUSG00000054277	3564.27	-0.810519	0.128758	-6.2949	3.07605e-10	6.319e-09	Arfgap3	2451.01	2515.02	2800.01	4644.2	4629.54	4345.83
ENSMUSG00000033629	996.244	0.911767	0.145256	6.27698	3.45202e-10	7.02882e-09	Hacd3	1381.69	1297.65	1224.21	698.423	729.694	645.802
ENSMUSG00000038827	135.847	1.72387	0.274482	6.28046	3.37571e-10	6.88211e-09	Abitram	197.384	243.667	184.121	54.861	56.7346	78.3134
ENSMUSG00000032666	214.432	1.55755	0.248224	6.27478	3.50124e-10	7.12006e-09	1700025G04Rik	389.018	270.422	301.646	108.667	128.307	88.5282
ENSMUSG00000034620	205.923	1.3758	0.219505	6.26775	3.6631e-10	7.42122e-09	Rxylt1	294.159	299.089	298.707	133.988	110.851	98.743
ENSMUSG00000038525	262.733	1.3437	0.214378	6.2679	3.65949e-10	7.42122e-09	Armc10	393.809	401.334	334.944	167.748	123.07	155.492
ENSMUSG00000039813	177.98	1.49059	0.237973	6.26369	3.75981e-10	7.58862e-09	Tbc1d2	305.657	249.4	232.11	93.8968	84.6655	102.148
ENSMUSG00000067274	8200.76	1.1195	0.17861	6.26784	3.66088e-10	7.42122e-09	Rplp0	13814	9080.65	10800.5	5551.52	4524.8	5433.13
ENSMUSG00000053852	51.2491	-3.27028	0.521968	-6.26528	3.72155e-10	7.52078e-09	Adgrg4	10.5399	15.2889	2.93811	84.4016	67.2087	127.117
ENSMUSG00000029032	4101.83	-0.759445	0.120904	-6.28141	3.35516e-10	6.84885e-09	Arhgef16	3157.18	2901.07	3081.09	5054.6	5142.77	5274.24
ENSMUSG00000027395	126.815	2.16498	0.345955	6.25799	3.89962e-10	7.861e-09	Polr1b	234.753	215.956	170.41	50.641	24.4395	64.6937
ENSMUSG00000030521	104.786	1.94088	0.3106	6.24881	4.13589e-10	8.2959e-09	Mphosph10	190.677	182.511	125.359	50.641	37.5321	41.9941
ENSMUSG00000035811	996.583	-1.5815	0.253023	-6.25044	4.09295e-10	8.24044e-09	Ugt2b35	309.49	696.6	491.643	1465.42	1702.04	1314.3
ENSMUSG00000028977	3628.19	-0.840172	0.134061	-6.26709	3.6786e-10	7.44329e-09	Casz1	2495.08	2794.05	2512.08	4733.87	4270.81	4963.25
ENSMUSG00000057421	261.011	1.23084	0.197409	6.23498	4.51842e-10	9.00731e-09	Las1l	347.817	361.2	388.809	145.593	150.128	172.516
ENSMUSG00000058881	415.199	-1.16903	0.187188	-6.24522	4.23214e-10	8.46794e-09	Zfp516	223.254	265.645	278.141	504.3	620.589	599.268
ENSMUSG00000040855	712.799	-1.44544	0.231659	-6.23951	4.38946e-10	8.77186e-09	Reps2	253.916	482.556	412.314	921.032	1169.61	1037.37
ENSMUSG00000051339	5761.18	-0.82118	0.131389	-6.25001	4.10423e-10	8.25288e-09	2900026A02Rik	3781.91	4214.96	4496.28	7135.1	7198.31	7740.54
ENSMUSG00000038708	6111.44	-0.865214	0.138497	-6.24716	4.17976e-10	8.37351e-09	Golga4	3837.49	4633.49	4524.68	7308.12	8043.22	8321.65
ENSMUSG00000053040	50.6122	5.1798	0.832105	6.22493	4.81759e-10	9.58006e-09	Aph1c	13.4144	158.622	123.4	4.22008	1.74568	2.26995
ENSMUSG00000039062	153382	-0.963701	0.154207	-6.24939	4.12071e-10	8.27571e-09	Anpep	106011	102371	103550	164562	212120	231681
ENSMUSG00000046721	709.603	1.48365	0.238335	6.22506	4.8138e-10	9.58006e-09	Rpl14-ps1	1186.22	740.556	1208.54	446.273	281.054	394.972
ENSMUSG00000062353	81.9958	1.97106	0.31706	6.21669	5.07755e-10	1.00722e-08	Gm15772	133.186	126.133	132.215	31.6506	27.9309	40.8592
ENSMUSG00000033294	208.774	1.66361	0.267515	6.21874	5.01155e-10	9.95354e-09	Noc4l	346.859	344.956	259.533	128.712	71.5729	101.013
ENSMUSG00000000881	2516.27	-0.828609	0.13288	-6.23575	4.49622e-10	8.97412e-09	Dlg3	1861.73	1714.27	1862.76	2959.33	3315.05	3384.5
ENSMUSG00000042116	624.96	-1.9911	0.320486	-6.21275	5.20652e-10	1.03154e-08	Vwa1	169.597	204.489	379.995	909.427	1439.31	646.937
ENSMUSG00000036523	289.271	1.79666	0.289576	6.20446	5.48843e-10	1.08209e-08	Greb1	280.745	599.134	468.138	101.282	150.128	136.197
ENSMUSG00000060419	380.937	1.32783	0.214008	6.20456	5.4849e-10	1.08209e-08	NA	619.938	460.578	553.343	260.59	178.932	212.241
ENSMUSG00000022528	483.905	1.58711	0.256025	6.19904	5.68097e-10	1.11869e-08	Hes1	828.82	703.289	645.404	339.716	161.475	224.725
ENSMUSG00000020788	2003.15	-1.37778	0.221807	-6.21161	5.24429e-10	1.03775e-08	Atp2a3	1105.73	1161	1072.41	3359.18	1848.67	3471.89
ENSMUSG00000032038	33258.9	-0.866273	0.139511	-6.20933	5.32098e-10	1.05164e-08	St3gal4	25642.6	20262.6	24784.9	43283.3	44546.3	41033.9
ENSMUSG00000015133	976.075	1.19713	0.19349	6.18702	6.13135e-10	1.20152e-08	Lrrk1	1126.81	1564.25	1385.81	673.103	476.571	629.912
ENSMUSG00000036813	4773.2	-0.896908	0.144715	-6.19776	5.72723e-10	1.12643e-08	Entpd8	3510.75	2939.29	3557.07	6110.68	6812.51	5708.93
ENSMUSG00000028700	253.226	1.31937	0.213369	6.18352	6.2689e-10	1.22699e-08	Pomgnt1	372.73	339.222	372.16	170.913	121.325	143.007
ENSMUSG00000005732	519.083	1.16613	0.188702	6.17976	6.42001e-10	1.25505e-08	Ranbp1	835.527	661.245	658.136	352.377	332.552	274.664
ENSMUSG00000047139	1775.8	-1.15777	0.187008	-6.191	5.97823e-10	1.17294e-08	Cd24a	1018.54	1222.16	1056.74	3100.7	2186.46	2070.2
ENSMUSG00000029640	2728.66	-0.909263	0.146821	-6.19302	5.90226e-10	1.15944e-08	Usp12	1727.59	2006.67	1953.84	3262.12	3408.44	4013.28
ENSMUSG00000026974	98.1187	2.30532	0.373334	6.17494	6.61889e-10	1.29236e-08	Zmynd19	194.509	141.422	152.781	30.5956	18.3296	51.074
ENSMUSG00000053897	174.467	2.22874	0.36096	6.17446	6.63886e-10	1.2947e-08	Slc39a8	242.418	304.822	314.377	77.0165	25.3124	82.8533
ENSMUSG00000034528	916.7	1.9014	0.308489	6.16357	7.11207e-10	1.37928e-08	Hsd17b13	865.231	1971.31	1503.33	262.7	567.346	330.278
ENSMUSG00000035392	195.485	1.56969	0.254556	6.16639	6.98655e-10	1.36086e-08	Dennd1a	326.737	302.911	246.801	110.777	73.3185	112.363
ENSMUSG00000052293	261.596	1.39119	0.225653	6.16515	7.04173e-10	1.36996e-08	Taf9	415.847	399.422	320.254	162.473	116.088	155.492
ENSMUSG00000029260	17117.6	-1.26668	0.205511	-6.16357	7.11219e-10	1.37928e-08	Ugt2b34	7049.28	12282.7	10822	20974.9	27848	23729
ENSMUSG00000005410	166.088	2.28585	0.371096	6.15973	7.28683e-10	1.40916e-08	Mcm5	320.988	216.911	287.934	65.4112	23.5667	81.7183
ENSMUSG00000053332	397.636	1.51005	0.245696	6.14601	7.94571e-10	1.53292e-08	Gas5	649.642	472.045	644.425	271.14	199.88	148.682
ENSMUSG00000078713	460.587	1.22968	0.200151	6.14378	8.05798e-10	1.55272e-08	Tomm5	738.752	589.578	610.147	275.36	323.824	225.86
ENSMUSG00000059851	1314.61	-0.958754	0.155553	-6.1635	7.11525e-10	1.37928e-08	Kmt5c	933.261	771.134	975.451	1600.47	1839.07	1768.29
ENSMUSG00000000538	3432.97	-0.823998	0.133726	-6.16183	7.1908e-10	1.39226e-08	Tom1l2	2267.04	2438.58	2729.5	4396.27	4259.46	4506.99
ENSMUSG00000030199	800.643	0.998068	0.162216	6.15273	7.61615e-10	1.47109e-08	Etv6	1044.41	1134.25	1021.48	506.41	484.426	612.887
ENSMUSG00000031790	1039.6	-1.14392	0.186294	-6.1404	8.23162e-10	1.58429e-08	Mmp15	597.9	692.778	653.239	1180.57	1772.74	1340.41
ENSMUSG00000000561	205.333	1.31583	0.214649	6.13014	8.77994e-10	1.67983e-08	Wdr77	314.281	302.911	261.491	114.997	113.469	124.847
ENSMUSG00000026377	212.098	1.62492	0.264911	6.13383	8.57884e-10	1.64525e-08	Nifk	380.395	318.2	261.491	120.272	74.1914	118.038
ENSMUSG00000041301	3845.29	1.34269	0.21885	6.13523	8.50348e-10	1.63273e-08	Cftr	4508.21	6202.52	5835.08	2361.13	1479.46	2685.35
ENSMUSG00000037376	240.391	1.23041	0.200936	6.12338	9.16097e-10	1.75066e-08	Trmt6	359.315	328.711	323.192	131.878	144.891	154.357
ENSMUSG00000041859	143.094	2.85118	0.465102	6.13023	8.77526e-10	1.67983e-08	Mcm3	258.707	203.533	290.872	48.5309	6.98272	49.939
ENSMUSG00000034793	402.48	1.10842	0.181076	6.12131	9.28062e-10	1.76934e-08	G6pc3	624.729	520.778	504.375	263.755	258.361	242.885
ENSMUSG00000041361	312.492	-1.23574	0.2014	-6.13572	8.4777e-10	1.62971e-08	Myzap	206.007	193.978	158.658	490.584	402.379	423.346
ENSMUSG00000025508	2197.01	1.10686	0.180892	6.11888	9.42353e-10	1.79447e-08	Rplp2	3460.92	2266.58	3275.01	1321.94	1455.9	1401.7
ENSMUSG00000064140	502.73	-1.51584	0.248005	-6.11214	9.83038e-10	1.86974e-08	Trim38	197.384	276.156	308.501	638.287	996.783	599.268
ENSMUSG00000037157	1636.64	-1.15285	0.188322	-6.1217	9.25795e-10	1.7671e-08	Il22ra1	772.288	1231.71	1042.05	2204.99	2095.69	2473.11
ENSMUSG00000049922	3091.83	0.749411	0.122775	6.10395	1.03476e-09	1.9589e-08	Slc35c1	4032.95	3687.49	3911.6	2305.22	2339.21	2274.49
ENSMUSG00000074457	305.982	1.46687	0.240453	6.10046	1.05761e-09	1.99747e-08	S100a16	487.71	378.4	481.849	215.224	138.782	133.927
ENSMUSG00000030102	383.284	-1.78176	0.291818	-6.10571	1.02343e-09	1.94427e-08	Itpr1	134.144	217.867	166.493	430.448	876.331	474.42
ENSMUSG00000020549	202.501	1.29972	0.213288	6.09375	1.10294e-09	2.07339e-08	Elac2	280.745	299.089	284.017	130.822	109.105	111.228
ENSMUSG00000031266	337.052	1.45222	0.238138	6.09822	1.07258e-09	2.02102e-08	Gla	452.258	521.734	506.334	241.6	133.544	166.842
ENSMUSG00000033863	587.305	-1.05794	0.17335	-6.10288	1.04175e-09	1.96982e-08	Klf9	320.03	397.511	426.025	812.365	810.868	757.029
ENSMUSG00000070056	154.802	-1.78891	0.293014	-6.1052	1.02672e-09	1.94823e-08	Mfhas1	72.8212	70.7112	64.6383	296.461	159.73	264.45
ENSMUSG00000019278	9202.88	-1.11759	0.183215	-6.0999	1.06138e-09	2.00226e-08	Dpep1	6322.03	5338.69	5759.67	11019.7	16172	10605.2
ENSMUSG00000059000	113.001	-1.65977	0.272608	-6.08847	1.13994e-09	2.13799e-08	NA	53.6577	54.4667	54.8446	146.648	175.441	192.946
ENSMUSG00000037408	3115.98	-0.822031	0.134666	-6.10422	1.03301e-09	1.95787e-08	Cnnm4	2348.48	2236.96	2169.3	3578.63	4228.91	4133.59
ENSMUSG00000014905	1216.81	-0.921835	0.151254	-6.09461	1.09707e-09	2.06476e-08	Dnajb9	734.919	870.512	916.689	1564.59	1530.96	1683.17
ENSMUSG00000022253	1929.17	1.05833	0.174463	6.06617	1.30993e-09	2.44263e-08	Nadk2	2093.61	2961.27	2765.74	1125.71	1390.43	1238.26
ENSMUSG00000038174	789.063	-1.5615	0.256893	-6.07841	1.21378e-09	2.26857e-08	Hycc2	261.581	494.978	441.695	848.236	1397.42	1290.47
ENSMUSG00000028776	590.272	-1.4171	0.232732	-6.08897	1.13639e-09	2.1338e-08	Tinagl1	393.809	248.445	322.212	910.482	640.664	1026.02
ENSMUSG00000067235	547.01	1.06678	0.176154	6.05598	1.39562e-09	2.58453e-08	H2-Q10	708.09	767.312	747.258	357.652	403.252	298.499
ENSMUSG00000064339	25954	-1.2818	0.21086	-6.07891	1.21001e-09	2.26415e-08	NA	12855.8	15283.2	17242.8	25555.7	38349.1	46437.6
ENSMUSG00000028849	1244.59	-1.06783	0.175551	-6.08274	1.18147e-09	2.21331e-08	Map7d1	829.778	711.889	869.679	1958.12	1392.18	1705.87
ENSMUSG00000037627	34.4228	-6.72815	1.11137	-6.05391	1.41372e-09	2.61506e-08	Rgs22	0.958174	0	0.979369	83.3466	61.0988	60.1538
ENSMUSG00000005320	40.8835	3.64834	0.602086	6.0595	1.36549e-09	2.53746e-08	Fgfr4	86.2356	40.1334	100.875	10.5502	5.23704	2.26995
ENSMUSG00000024613	218.948	1.58716	0.262048	6.05676	1.38894e-09	2.57511e-08	Tcof1	357.399	298.134	329.068	132.933	72.4457	123.712
ENSMUSG00000026014	1466.86	-1.12442	0.185339	-6.06683	1.30458e-09	2.43546e-08	Raph1	778.995	1129.47	858.906	1739.73	2024.12	2269.95
ENSMUSG00000022070	94.0419	2.00938	0.332342	6.04612	1.48373e-09	2.73829e-08	Bora	196.426	125.178	130.256	30.5956	37.5321	44.2641
ENSMUSG00000071415	2352.64	1.29783	0.214626	6.04694	1.47619e-09	2.7275e-08	Rpl23	4330.94	2391.76	3312.22	1500.24	1433.2	1147.46
ENSMUSG00000029053	1830.7	-0.972339	0.160457	-6.0598	1.36294e-09	2.53562e-08	Prkcz	1198.68	1107.49	1402.46	2105.82	2600.19	2569.59
ENSMUSG00000038763	37.7514	-2.94811	0.487635	-6.04574	1.48727e-09	2.7417e-08	Alpk3	10.5399	7.64445	7.83495	58.0261	81.1741	61.2887
ENSMUSG00000033634	244.654	1.25275	0.207442	6.03904	1.55037e-09	2.85152e-08	Nat8f2	320.03	388.911	325.15	131.878	151.001	150.952
ENSMUSG00000070643	1598.1	-0.809718	0.133528	-6.06401	1.32768e-09	2.47288e-08	Sox13	1218.8	1182.98	1081.22	1969.72	2040.7	2095.17
ENSMUSG00000034271	35.9542	-3.34468	0.554002	-6.03731	1.567e-09	2.87556e-08	Jdp2	7.66539	4.77778	6.85558	87.5667	41.8963	66.9636
ENSMUSG00000020946	3301.2	-0.73347	0.121064	-6.05851	1.37392e-09	2.5502e-08	Gosr2	2552.57	2383.16	2503.27	4024.9	4164.32	4178.98
ENSMUSG00000078126	257.185	1.19957	0.198932	6.03006	1.63899e-09	3.00085e-08	Rpl23a-ps3	384.228	348.778	341.8	142.428	154.493	171.381
ENSMUSG00000028741	93.7181	1.89429	0.31439	6.02528	1.68822e-09	3.08052e-08	Mrto4	166.722	111.8	164.534	37.9807	39.2778	41.9941
ENSMUSG00000032939	167.357	1.53224	0.254204	6.02757	1.66443e-09	3.04055e-08	Nup93	218.464	273.289	253.656	97.0618	66.3358	95.338
ENSMUSG00000029552	3424.04	-0.84967	0.140701	-6.03882	1.55248e-09	2.85215e-08	Tes	2118.52	2665.05	2548.32	4435.3	4458.47	4318.59
ENSMUSG00000058163	703.31	-1.43227	0.237138	-6.03984	1.54265e-09	2.84055e-08	Gm5431	262.54	490.2	387.83	1046.58	835.308	1197.4
ENSMUSG00000079478	75.2081	1.98168	0.329283	6.01816	1.76412e-09	3.20816e-08	Znrd2	121.688	107.022	131.235	35.8707	27.058	28.3744
ENSMUSG00000031353	1025.61	1.01144	0.168136	6.0156	1.79222e-09	3.25561e-08	Rbbp7	1361.56	1461.05	1290.81	800.76	657.248	582.243
ENSMUSG00000062328	1851.46	1.39315	0.231922	6.00697	1.89018e-09	3.42201e-08	Rpl17	3253.96	2323.91	2468.99	1139.42	1255.14	667.366
ENSMUSG00000048826	662.11	-1.25502	0.208443	-6.02093	1.73415e-09	3.15721e-08	Dact2	452.258	298.134	423.087	913.647	1091.05	794.484
ENSMUSG00000025894	207.05	1.34556	0.224079	6.00483	1.9153e-09	3.45974e-08	Aasdhppt	301.825	335.4	254.636	116.052	126.562	107.823
ENSMUSG00000026623	24983.7	-0.863223	0.143008	-6.03617	1.57817e-09	2.89278e-08	Lpgat1	17225.1	19072.9	16875.5	28388.5	31839.5	36500.9
ENSMUSG00000081406	155.807	1.40976	0.234697	6.00673	1.89305e-09	3.42338e-08	Rps6-ps4	237.627	215.956	225.255	81.2365	79.4284	95.338
ENSMUSG00000025453	667.828	1.14254	0.190437	5.99956	1.97856e-09	3.56604e-08	Nnt	895.892	1022.45	840.298	335.496	494.027	418.806
ENSMUSG00000024197	9699.9	-0.807995	0.134188	-6.02137	1.7295e-09	3.15229e-08	Plin3	7634.73	6250.29	7272.79	12119	12948.6	11974
ENSMUSG00000086847	121.128	-2.11957	0.352595	-6.01133	1.8401e-09	3.33881e-08	Tbx3os2	45.9923	55.4223	34.2779	232.104	116.088	242.885
ENSMUSG00000032120	4862.11	-0.831779	0.13796	-6.02914	1.64832e-09	3.01453e-08	C2cd2l	3849.94	3274.69	3369.03	6159.21	5771.22	6748.57
ENSMUSG00000045932	345.257	2.07378	0.345691	5.99895	1.98599e-09	3.57544e-08	Ifit2	404.349	655.512	613.085	196.234	59.3531	143.007
ENSMUSG00000031298	98.4612	2.18117	0.364027	5.99179	2.0754e-09	3.7281e-08	Adgrg2	131.27	155.756	196.853	54.861	27.058	24.9695
ENSMUSG00000034297	2578.73	-1.11556	0.18571	-6.00698	1.89012e-09	3.42201e-08	Med13	1333.78	2019.09	1532.71	3121.8	3438.12	4026.9
ENSMUSG00000054717	425.225	1.25666	0.209652	5.99404	2.04696e-09	3.68112e-08	Hmgb2	664.014	540.845	592.518	257.425	194.643	301.904
ENSMUSG00000005687	614.493	1.10872	0.185411	5.97981	2.23403e-09	3.99089e-08	Bcas2	915.056	743.423	860.865	450.494	393.651	323.468
ENSMUSG00000008450	249.254	1.26989	0.212341	5.98044	2.22539e-09	3.97985e-08	Nutf2	382.311	378.4	296.749	138.208	157.984	141.872
ENSMUSG00000036180	2409.96	-0.824022	0.137263	-6.00323	1.93433e-09	3.49021e-08	Gatad2a	1676.8	1889.13	1653.17	2931.9	2979.88	3328.89
ENSMUSG00000036206	77.3853	2.33349	0.390382	5.97745	2.26657e-09	4.04008e-08	Sh3bp4	156.182	104.156	126.339	28.4855	13.9654	35.1843
ENSMUSG00000006517	700.276	1.22212	0.204424	5.97833	2.2543e-09	4.02265e-08	Mvd	1183.34	783.556	973.492	371.367	392.778	497.12
ENSMUSG00000053581	432.522	-1.01857	0.170277	-5.98186	2.20606e-09	3.95403e-08	Zfand2a	281.703	264.689	311.439	598.196	590.913	548.194
ENSMUSG00000032372	30.6895	3.7228	0.624138	5.9647	2.45079e-09	4.34452e-08	Plscr2	45.0342	79.3112	47.0097	5.2751	5.23704	2.26995
ENSMUSG00000002055	465.004	1.43469	0.240225	5.97229	2.33947e-09	4.16543e-08	Spag5	563.406	744.378	727.671	304.901	169.331	280.339
ENSMUSG00000050860	197.608	-1.44921	0.242313	-5.98072	2.22159e-09	3.97746e-08	Phospho1	109.232	85.0445	123.4	269.03	261.852	337.088
ENSMUSG00000030980	222.454	1.44998	0.243018	5.96655	2.42323e-09	4.30038e-08	Knop1	334.403	332.534	309.48	154.033	90.7753	113.498
ENSMUSG00000024388	15271.4	-0.857564	0.143217	-5.98789	2.12586e-09	3.81452e-08	Myo7b	9819.36	11370.2	11395	19202.4	17710.8	22130.9
ENSMUSG00000006315	1067.86	1.19095	0.199924	5.95701	2.56896e-09	4.53905e-08	Tmem147	1707.47	1280.45	1469.05	652.002	794.284	503.93
ENSMUSG00000028518	964.23	1.16988	0.196221	5.96207	2.49062e-09	4.41027e-08	Prkaa2	1096.15	1695.16	1213.44	563.381	561.236	656.017
ENSMUSG00000041841	1797.61	1.46817	0.246451	5.95724	2.56535e-09	4.53764e-08	Rpl37	3368.94	1806	2748.11	1109.88	1079.7	673.041
ENSMUSG00000032594	2907.04	-0.930213	0.155782	-5.97126	2.35428e-09	4.1872e-08	Ip6k1	2037.08	1663.62	2302.5	3692.57	3850.1	3896.38
ENSMUSG00000041132	160.906	1.52206	0.255998	5.9456	2.75438e-09	4.84956e-08	N4bp2l1	216.547	215.956	284.017	91.7867	89.0297	68.0986
ENSMUSG00000021477	716.821	-1.0293	0.172497	-5.96707	2.41558e-09	4.2915e-08	Ctsl	402.433	516.956	494.581	1034.97	858.874	993.105
ENSMUSG00000053702	43.2059	-2.7397	0.460247	-5.95268	2.63782e-09	4.65563e-08	Nebl	9.58174	12.4222	11.7524	98.1169	67.2087	60.1538
ENSMUSG00000021458	577.794	0.991402	0.16674	5.94581	2.75094e-09	4.84956e-08	Aopep	775.162	676.534	854.989	384.027	390.159	385.892
ENSMUSG00000038370	48.936	7.20922	1.21478	5.93459	2.94587e-09	5.13764e-08	Pcp4l1	39.2851	43	209.585	0	1.74568	0
ENSMUSG00000005470	52.3693	2.74075	0.461486	5.93898	2.86802e-09	5.02353e-08	Asf1b	119.772	58.2889	94.9988	17.9353	9.60124	13.6197
ENSMUSG00000041360	286.306	1.30625	0.219933	5.93932	2.86198e-09	5.0184e-08	Pum3	412.015	449.111	361.387	198.344	133.544	163.437
ENSMUSG00000035215	88.2998	2.07682	0.349747	5.93805	2.88425e-09	5.04105e-08	Lsm7	187.802	117.533	122.421	35.8707	25.3124	40.8592
ENSMUSG00000063412	109.026	1.6628	0.280223	5.93384	2.95938e-09	5.15563e-08	Gm10131	192.593	155.756	148.864	47.4759	54.9889	54.4789
ENSMUSG00000074345	358.135	-1.03157	0.17351	-5.94529	2.75969e-09	4.84956e-08	Tnfaip8l3	224.213	236.978	244.842	488.474	495.773	458.531
ENSMUSG00000020846	1886.28	1.51057	0.254376	5.93832	2.87961e-09	5.03838e-08	Rflnb	2569.82	2932.6	2873.47	1234.37	542.906	1164.49
ENSMUSG00000068742	283.335	-1.18148	0.198922	-5.93939	2.86091e-09	5.0184e-08	Cry2	175.346	149.067	195.874	372.422	403.252	404.052
ENSMUSG00000067199	212.381	-1.40774	0.237117	-5.93688	2.90493e-09	5.0717e-08	Frat1	100.608	109.889	138.091	321.781	256.615	347.303
ENSMUSG00000022477	23411.3	-0.748944	0.125972	-5.94534	2.75892e-09	4.84956e-08	Aco2	18043.4	17201	17158.5	26755.3	31595.1	29714.8
ENSMUSG00000037278	818.059	0.979865	0.165561	5.91847	3.24954e-09	5.64895e-08	Tmem97	1122.98	1049.2	1085.14	458.934	599.641	592.458
ENSMUSG00000020255	180.688	1.3585	0.229571	5.91757	3.26726e-09	5.67366e-08	Nopchap1	264.456	243.667	271.285	93.8968	91.6482	119.173
ENSMUSG00000027108	716.177	1.02224	0.172901	5.9123	3.37366e-09	5.85215e-08	Ola1	1078.9	935.49	865.762	423.063	534.178	459.666
ENSMUSG00000026821	1222.99	-0.775857	0.130938	-5.92537	3.1159e-09	5.42246e-08	Ralgds	916.972	891.534	897.102	1551.93	1560.64	1519.73
ENSMUSG00000042286	309.465	-1.91641	0.32436	-5.90827	3.45719e-09	5.98419e-08	Stab1	144.684	88.8667	155.72	352.377	757.625	357.518
ENSMUSG00000036817	1146.33	-0.959581	0.162471	-5.90617	3.50157e-09	6.05454e-08	Sun1	722.463	789.289	824.628	1382.08	1765.75	1393.75
ENSMUSG00000057147	93.8898	1.94866	0.330703	5.89248	3.80437e-09	6.53616e-08	Dph6	143.726	167.222	137.112	44.3108	47.1333	23.8345
ENSMUSG00000030472	2480.36	-1.01197	0.171591	-5.89757	3.68904e-09	6.34475e-08	Ceacam18	1654.77	1671.27	1608.12	3242.08	4030.77	2675.14
ENSMUSG00000034906	74.8424	2.22082	0.376966	5.89129	3.83184e-09	6.57636e-08	Ncaph	142.768	110.845	115.565	36.9257	15.7111	27.2394
ENSMUSG00000039100	6277.84	-0.997096	0.168833	-5.9058	3.50946e-09	6.06169e-08	Marchf6	3533.74	4748.16	4290.61	7007.44	8748.47	9338.59
ENSMUSG00000032602	1865.23	1.06631	0.181007	5.891	3.83856e-09	6.58091e-08	Slc25a20	3097.78	2268.49	2208.48	1337.77	1232.45	1046.45
ENSMUSG00000037098	2520.66	-0.741824	0.125554	-5.90843	3.45386e-09	5.98419e-08	Rab11fip3	1903.89	1778.29	1977.35	3173.5	3118.66	3172.26
ENSMUSG00000062526	717.564	-0.87365	0.1481	-5.89906	3.65568e-09	6.30005e-08	Mppe1	503.999	517.911	498.499	888.327	989.8	906.846
ENSMUSG00000036078	304.924	1.28811	0.21887	5.88526	3.97434e-09	6.79209e-08	Sigmar1	524.121	366.934	407.417	156.143	199.007	175.921
ENSMUSG00000040249	8301.92	-0.809107	0.137148	-5.89953	3.64534e-09	6.28967e-08	Lrp1	5347.57	6643.03	6108.32	10753.8	9972.19	10986.6
ENSMUSG00000037458	9716.84	-0.830154	0.14073	-5.89891	3.65915e-09	6.30005e-08	Azin1	6250.17	7052	7685.11	11956.5	11731.8	13625.4
ENSMUSG00000061740	1113.95	-1.47032	0.249919	-5.8832	4.02419e-09	6.87002e-08	Cyp2d22	646.767	631.623	494.581	1164.74	2371.51	1374.46
ENSMUSG00000000295	75.869	2.13819	0.364232	5.87042	4.347e-09	7.40548e-08	Hddc2	166.722	105.111	98.9162	31.6506	24.4395	28.3744
ENSMUSG00000033540	278.931	-1.22644	0.208361	-5.88612	3.95361e-09	6.77097e-08	Idua	170.555	150.978	179.224	419.898	327.315	425.616
ENSMUSG00000050244	192.645	1.82721	0.311005	5.87519	4.22357e-09	7.2028e-08	Heatr1	268.289	366.934	265.409	96.0068	48.0062	111.228
ENSMUSG00000020865	4836.1	-0.833815	0.141667	-5.88574	3.96272e-09	6.77939e-08	Abcc3	3217.55	3678.89	3531.6	5892.29	5712.74	6983.51
ENSMUSG00000001305	55.0122	2.63273	0.450008	5.85041	4.9036e-09	8.32737e-08	Rrp15	90.0683	114.667	79.3289	25.3205	10.4741	10.2148
ENSMUSG00000020080	11055.2	-0.81261	0.138711	-5.8583	4.67626e-09	7.95801e-08	Hkdc1	7938.47	7140.87	8985.71	14064.5	14845.3	13356.4
ENSMUSG00000021149	328.857	1.20787	0.206571	5.84726	4.99727e-09	8.47752e-08	Gtpbp4	521.246	482.556	373.139	181.463	202.499	212.241
ENSMUSG00000052632	1416	-1.02548	0.175114	-5.85605	4.74003e-09	8.05805e-08	Asap2	802.949	1139.02	856.948	1745	2055.54	1896.55
ENSMUSG00000020108	400.482	1.35495	0.23219	5.83551	5.36274e-09	9.0595e-08	Ddit4	618.98	401.334	707.104	219.444	219.956	236.075
ENSMUSG00000020277	1953.11	1.05178	0.18005	5.84162	5.16971e-09	8.74254e-08	Pfkl	3018.25	2405.13	2481.72	1015.98	1311.88	1485.68
ENSMUSG00000007817	2501.89	-1.16839	0.19983	-5.84694	5.00706e-09	8.48093e-08	Zmiz1	1155.56	1907.29	1559.15	3077.49	3267.91	4043.92
ENSMUSG00000030946	252.626	1.33615	0.22941	5.82427	5.73625e-09	9.67028e-08	Lhpp	362.19	353.556	371.181	129.767	183.296	115.768
ENSMUSG00000086583	392.7	1.23215	0.211857	5.81594	6.02923e-09	1.0143e-07	Gm15500	435.011	537.023	680.661	245.82	229.557	228.13
ENSMUSG00000049680	2053	-0.836985	0.143151	-5.84685	5.00977e-09	8.48093e-08	Urgcp	1411.39	1482.07	1526.84	2530.99	2405.55	2961.15
ENSMUSG00000031826	1006.26	0.932807	0.160477	5.81272	6.14647e-09	1.03188e-07	Usp10	1238.92	1445.76	1278.08	605.581	768.972	700.281
ENSMUSG00000025337	1904.77	-0.76285	0.13076	-5.83397	5.41231e-09	9.1337e-08	Sbds	1378.81	1367.4	1491.58	2522.55	2342.7	2325.57
ENSMUSG00000001642	151.05	1.4248	0.24537	5.80671	6.3712e-09	1.06628e-07	Akr1b3	196.426	215	248.76	90.7317	75.9371	79.4484
ENSMUSG00000033732	881.436	0.916525	0.157706	5.81159	6.18809e-09	1.03779e-07	Sf3b3	1155.56	1249.87	1050.86	652.002	548.143	632.182
ENSMUSG00000040134	2034.56	-1.60102	0.275335	-5.8148	6.07067e-09	1.02021e-07	Rdh7	878.645	1077.87	1070.45	1836.79	4734.28	2609.31
ENSMUSG00000024900	3715.9	0.903429	0.155494	5.81005	6.24532e-09	1.0463e-07	Cpt1a	4415.26	5685.56	4426.75	2701.91	2360.16	2705.78
ENSMUSG00000022403	926.977	0.830485	0.143059	5.80519	6.42946e-09	1.07381e-07	St13	1155.56	1268.02	1136.07	654.112	654.63	693.471
ENSMUSG00000035900	919.667	-0.923152	0.158668	-5.81815	5.95025e-09	1.00206e-07	Gramd4	700.425	565.689	639.528	1148.92	1317.12	1146.33
ENSMUSG00000027306	81.5447	2.0495	0.353039	5.8053	6.42527e-09	1.07381e-07	Nusap1	141.81	127.089	124.38	31.6506	20.0753	44.2641
ENSMUSG00000027804	316.656	1.06023	0.183115	5.78994	7.0411e-09	1.16926e-07	Ppid	456.091	399.422	428.963	201.509	216.464	197.486
ENSMUSG00000006732	63.0537	2.60627	0.449727	5.79524	6.8225e-09	1.13647e-07	Mettl1	123.604	85.0445	115.565	22.1554	6.98272	24.9695
ENSMUSG00000059291	2752.36	1.25815	0.21744	5.78619	7.20005e-09	1.19266e-07	Rpl11	4878.06	2876.22	3892.01	1801.97	1824.24	1241.66
ENSMUSG00000039621	329.763	1.32457	0.228636	5.79336	6.8993e-09	1.14754e-07	Prex1	434.053	496.889	481.849	212.059	133.544	220.185
ENSMUSG00000072683	102.707	1.59693	0.276096	5.78398	7.29549e-09	1.20599e-07	Gm7457	155.224	151.933	155.72	47.4759	48.0062	57.8838
ENSMUSG00000052512	601.889	-1.34089	0.231381	-5.79516	6.82572e-09	1.13647e-07	Nav2	278.829	466.311	277.161	772.275	995.037	821.723
ENSMUSG00000029594	97.6786	1.66693	0.28837	5.78051	7.44726e-09	1.22488e-07	Rbm19	162.89	141.422	141.029	50.641	40.1506	49.939
ENSMUSG00000074994	211.683	1.33294	0.230592	5.78051	7.4476e-09	1.22488e-07	Qser1	284.578	349.734	274.223	132.933	100.377	128.252
ENSMUSG00000028069	87.2769	2.68464	0.464095	5.78467	7.26559e-09	1.20228e-07	Gpatch4	188.76	108.933	154.74	35.8707	6.98272	28.3744
ENSMUSG00000020658	1338.5	-1.06862	0.184567	-5.78986	7.04436e-09	1.16926e-07	Efr3b	864.273	889.623	839.319	1384.19	2167.26	1886.33
ENSMUSG00000038503	372.696	0.984204	0.170564	5.7703	7.91327e-09	1.29882e-07	Mesd	504.957	501.667	478.911	257.425	254.869	238.345
ENSMUSG00000022911	172.83	-1.39237	0.24084	-5.7813	7.41254e-09	1.2216e-07	Arl13b	83.3611	114.667	88.1432	232.104	275.817	242.885
ENSMUSG00000074748	2521.2	-0.738653	0.127401	-5.79786	6.71662e-09	1.12062e-07	Atxn7l3b	1842.57	1916.85	1908.79	3033.18	3054.94	3370.88
ENSMUSG00000020577	3791.86	-0.731063	0.126287	-5.7889	7.08497e-09	1.1748e-07	Tspan13	2817.99	2885.78	2849.96	4357.23	4962.09	4878.13
ENSMUSG00000024131	4085.59	-0.918081	0.158734	-5.78379	7.30365e-09	1.20611e-07	Slc3a1	2415.56	3198.25	2869.55	4701.17	5533.8	5795.19
ENSMUSG00000036246	960.983	-0.98555	0.170433	-5.78263	7.35421e-09	1.21322e-07	Gmip	730.128	649.778	555.302	1213.27	1439.31	1178.11
ENSMUSG00000021182	2783.15	0.938059	0.162794	5.76224	8.30064e-09	1.36102e-07	Ccdc88c	3425.47	3716.16	3831.29	1546.66	2179.48	1999.83
ENSMUSG00000050592	1159.94	-0.938313	0.16253	-5.77316	7.7799e-09	1.27823e-07	Fam78a	800.075	727.178	859.886	1372.58	1759.65	1440.29
ENSMUSG00000025823	1149.37	0.839588	0.146004	5.75044	8.90107e-09	1.45504e-07	Pdia4	1583.86	1431.42	1409.31	758.559	886.805	826.263
ENSMUSG00000028013	740.054	0.894428	0.155737	5.74319	9.29072e-09	1.5172e-07	Ppa2	1024.29	957.467	905.916	546.5	538.542	467.61
ENSMUSG00000032536	5039.08	-0.848059	0.147253	-5.7592	8.45113e-09	1.38429e-07	Trak1	3635.31	3496.38	3666.76	5633.81	7487.22	6315.01
ENSMUSG00000023122	78.0964	2.33105	0.406129	5.73968	9.48542e-09	1.54432e-07	Sult1c2	124.563	175.822	91.0813	16.8803	37.5321	22.6995
ENSMUSG00000025001	126.817	1.52195	0.265376	5.73509	9.74588e-09	1.58118e-07	Hells	208.882	187.289	168.451	54.861	73.3185	68.0986
ENSMUSG00000032741	2527.34	-0.77241	0.134184	-5.75636	8.59483e-09	1.4064e-07	Tpcn1	1908.68	1772.56	1918.58	2911.86	3404.08	3248.3
ENSMUSG00000057497	833.956	0.919181	0.160405	5.73038	1.00209e-08	1.62169e-07	Fam136a	1099.03	1206.87	967.616	548.61	623.208	558.409
ENSMUSG00000043705	188.752	-1.63537	0.284953	-5.73911	9.51765e-09	1.54801e-07	Capn13	91.9847	92.689	91.0813	400.908	247.014	208.836
ENSMUSG00000040204	134.953	2.099	0.365998	5.735	9.75096e-09	1.58118e-07	Pclaf	249.125	185.378	221.337	82.2916	26.1852	45.3991
ENSMUSG00000071041	132.065	1.83513	0.320042	5.73401	9.80818e-09	1.58887e-07	Impdh2-ps	207.924	200.667	209.585	82.2916	34.0408	57.8838
ENSMUSG00000066867	188.918	-10.094	1.7659	-5.71606	1.09025e-08	1.74171e-07	Oas1e	0	0.955556	0	110.777	906.008	115.768
ENSMUSG00000038936	1927.86	0.765364	0.133662	5.72611	1.02757e-08	1.6563e-07	Sccpdh	2624.44	2373.6	2284.87	1461.2	1446.3	1376.73
ENSMUSG00000019647	2968.54	-0.898468	0.156512	-5.74058	9.43503e-09	1.53766e-07	Sema6a	1753.46	2116.56	2348.53	3787.52	3597.85	4207.36
ENSMUSG00000017664	7224.22	-0.791397	0.137911	-5.73847	9.55381e-09	1.55233e-07	Slc35c2	5650.35	4998.51	5224.93	8771.44	10255.9	8444.23
ENSMUSG00000019139	289.148	1.6689	0.291282	5.72951	1.00722e-08	1.62837e-07	Isyna1	537.535	405.156	376.078	181.463	80.3013	154.357
ENSMUSG00000004356	128.992	2.2076	0.385344	5.7289	1.01084e-08	1.63259e-07	Utp20	233.794	200.667	200.771	62.2462	17.4568	59.0188
ENSMUSG00000030189	811.903	1.18802	0.207652	5.72119	1.05778e-08	1.69487e-07	Ybx3	1421.93	848.534	1115.5	512.74	528.941	443.776
ENSMUSG00000024132	600.844	1.03778	0.181494	5.71796	1.07809e-08	1.72569e-07	Eci1	927.512	779.734	717.877	379.807	446.021	354.113
ENSMUSG00000015749	414.693	1.03342	0.180537	5.72416	1.03948e-08	1.67216e-07	Anp32e	595.026	521.734	554.323	244.765	263.598	308.714
ENSMUSG00000048583	54.1837	-2.4586	0.429601	-5.72298	1.04674e-08	1.68216e-07	Igf2	21.0798	12.4222	16.6493	70.6863	124.816	79.4484
ENSMUSG00000031937	847.417	0.856835	0.149938	5.71459	1.0997e-08	1.75506e-07	Vstm5	1088.49	1011.93	1175.24	640.397	583.93	584.513
ENSMUSG00000009292	22.9799	-4.79016	0.838529	-5.71257	1.1128e-08	1.77423e-07	Trpm2	1.91635	0.955556	1.95874	39.0357	61.0988	32.9143
ENSMUSG00000030530	3134.76	-0.783469	0.136468	-5.74106	9.40879e-09	1.53493e-07	Furin	2284.29	2145.22	2481.72	4001.69	3651.96	4243.68
ENSMUSG00000021194	762.28	-1.00008	0.174762	-5.72252	1.04957e-08	1.68504e-07	Chga	540.41	537.023	447.571	963.233	1177.46	907.981
ENSMUSG00000004393	341.812	1.19315	0.209149	5.70481	1.16476e-08	1.85159e-07	Ddx56	540.41	431.911	455.406	178.298	249.632	195.216
ENSMUSG00000047945	134.8	-1.88114	0.329063	-5.71665	1.08646e-08	1.73738e-07	Marcksl1	74.7375	42.0445	55.824	293.296	165.84	177.056
ENSMUSG00000015533	151.962	1.90368	0.333644	5.70573	1.15846e-08	1.84339e-07	Itga2	152.35	310.556	256.595	43.2558	70.7	78.3134
ENSMUSG00000038291	2518.9	-0.736457	0.128568	-5.72816	1.01525e-08	1.63808e-07	Snx25	1874.19	1790.71	2003.79	3040.57	3119.53	3284.62
ENSMUSG00000002885	250.611	1.92331	0.336794	5.71063	1.12556e-08	1.7928e-07	Adgre5	574.904	270.422	343.758	129.767	61.0988	123.712
ENSMUSG00000010095	7439.71	-0.80713	0.140983	-5.725	1.03434e-08	1.66555e-07	Slc3a2	6125.6	5014.76	5093.7	8943.4	10186.9	9273.89
ENSMUSG00000056076	2429.48	0.769402	0.135038	5.69766	1.2146e-08	1.92703e-07	Eif3b	3344.03	2878.14	2965.53	1741.84	1894.94	1752.4
ENSMUSG00000091086	304.185	1.51315	0.265699	5.69499	1.23379e-08	1.95174e-07	Rpl6l	538.494	436.689	377.057	197.289	174.568	101.013
ENSMUSG00000005836	2588.34	-0.802768	0.140289	-5.72223	1.05133e-08	1.6862e-07	Gata6	1795.62	1973.22	1889.2	3462.58	2909.18	3500.27
ENSMUSG00000020072	192.529	-2.07011	0.363685	-5.69205	1.25523e-08	1.98177e-07	Pbld2	58.4486	100.333	63.659	212.059	502.756	217.916
ENSMUSG00000045658	58.8293	2.61008	0.459015	5.68625	1.29855e-08	2.04552e-07	Pid1	69.9467	112.756	120.462	7.38514	17.4568	24.9695
ENSMUSG00000029591	36.672	2.92292	0.514585	5.68015	1.34576e-08	2.11438e-07	Ung	68.0303	49.6889	76.3907	11.6052	5.23704	9.07981
ENSMUSG00000026245	926.414	0.996633	0.175274	5.68614	1.29941e-08	2.04552e-07	Farsb	1340.48	1365.49	996.997	574.986	652.884	627.642
ENSMUSG00000036390	1000.54	-1.02992	0.180819	-5.69587	1.22742e-08	1.94546e-07	Gadd45a	681.261	517.911	774.681	1311.39	1433.2	1284.79
ENSMUSG00000068893	9208.22	-1.29612	0.227867	-5.68805	1.28497e-08	2.02674e-07	Sprr2a2	5177.01	5758.18	5053.54	11707.6	18569.7	8983.34
ENSMUSG00000067194	600.142	0.878197	0.15477	5.67421	1.3933e-08	2.18694e-07	Eif1ax	808.699	745.334	778.598	407.238	451.258	409.727
ENSMUSG00000028435	537.858	-3.26439	0.576236	-5.66503	1.46996e-08	2.30056e-07	Aqp3	150.433	77.4001	76.3907	510.63	1612.14	800.159
ENSMUSG00000018707	9459.72	-0.733491	0.128787	-5.69538	1.231e-08	1.94923e-07	Dync1h1	6499.29	7625.34	7191.5	11443.8	11525	12473.4
ENSMUSG00000002250	4723.3	-0.716435	0.125611	-5.70362	1.17289e-08	1.86268e-07	Ppard	3697.59	3420.89	3603.1	5922.88	5489.29	6206.05
ENSMUSG00000067787	1226.7	-0.789839	0.138722	-5.69368	1.24331e-08	1.96486e-07	Blcap	932.303	833.245	931.38	1548.77	1496.05	1618.48
ENSMUSG00000046027	152.488	1.7747	0.313332	5.66397	1.47908e-08	2.3126e-07	Stard5	185.886	185.378	336.903	55.9161	75.9371	74.9085
ENSMUSG00000048327	46.9836	2.51738	0.444538	5.6629	1.48835e-08	2.32484e-07	Ckap2l	85.2775	91.7334	62.6796	18.9904	9.60124	13.6197
ENSMUSG00000039982	296.486	1.26459	0.223142	5.66722	1.45134e-08	2.27362e-07	Dtx4	425.429	383.178	446.592	150.868	149.256	223.59
ENSMUSG00000026062	5930.68	-1.08483	0.190975	-5.68048	1.34318e-08	2.11237e-07	Slc9a2	3433.14	4207.31	3759.8	8957.12	5861.99	9364.69
ENSMUSG00000039110	118.999	-1.94078	0.342824	-5.66117	1.50349e-08	2.34622e-07	Mycbpap	47.9087	37.2667	62.6796	154.033	267.962	144.142
ENSMUSG00000032424	56.6872	2.22989	0.394493	5.65254	1.58096e-08	2.4532e-07	NA	110.19	74.5334	95.9781	21.1004	23.5667	14.7547
ENSMUSG00000022636	1250.06	1.01005	0.17855	5.65693	1.54103e-08	2.40248e-07	Alcam	1604.94	1822.25	1583.64	993.829	669.468	826.263
ENSMUSG00000070777	4489.3	-0.986206	0.17384	-5.67306	1.40265e-08	2.19948e-07	Ceacam20	2939.68	3268.96	2826.46	6675.11	4600.74	6624.86
ENSMUSG00000021660	2671.7	0.710734	0.125829	5.64842	1.6193e-08	2.50999e-07	Btf3	3380.44	3159.07	3411.14	1933.85	2083.47	2062.25
ENSMUSG00000020732	76.9108	-2.39851	0.424069	-5.65594	1.54996e-08	2.41409e-07	Rab37	20.1216	11.4667	42.1128	123.437	144.019	120.308
ENSMUSG00000084960	74.1226	-1.89191	0.334702	-5.65252	1.58115e-08	2.4532e-07	B430010I23Rik	33.5361	28.6667	32.3192	97.0618	139.654	113.498
ENSMUSG00000050761	630.948	1.37261	0.243072	5.64692	1.63352e-08	2.52961e-07	Gp1bb	1058.78	584.8	1087.1	399.853	308.985	346.168
ENSMUSG00000020798	205.349	1.45094	0.257052	5.64456	1.65605e-08	2.55959e-07	Spns3	312.365	251.311	337.882	140.318	84.6655	105.553
ENSMUSG00000024866	2182.27	-0.992773	0.175629	-5.65266	1.57986e-08	2.4532e-07	Acy3	1426.72	1518.38	1434.77	2409.67	3615.3	2688.76
ENSMUSG00000003868	305.716	1.143	0.202657	5.64007	1.69982e-08	2.61112e-07	Ruvbl2	481.961	370.756	409.376	206.784	170.204	195.216
ENSMUSG00000040746	1905.86	-0.96294	0.170659	-5.64249	1.67604e-08	2.58555e-07	Rnf167	1186.22	1272.8	1419.11	2342.14	3035.74	2179.16
ENSMUSG00000006641	569.928	-1.02176	0.180725	-5.65371	1.57025e-08	2.44334e-07	Slc5a6	360.273	387	380.974	638.287	765.48	887.552
ENSMUSG00000026434	511.638	1.16673	0.2068	5.64184	1.68242e-08	2.59045e-07	Nucks1	718.63	650.734	753.134	305.956	245.268	396.107
ENSMUSG00000024158	1346.74	-0.940572	0.16666	-5.64366	1.66469e-08	2.57049e-07	Hagh	979.253	861.912	927.462	1543.49	2104.42	1663.88
ENSMUSG00000028737	2818.5	-3.10328	0.552299	-5.61884	1.92248e-08	2.91838e-07	Aldh4a1	267.33	514.089	981.327	4970.2	3856.21	6321.82
ENSMUSG00000031402	9973.93	-0.742746	0.131642	-5.64217	1.67923e-08	2.58799e-07	Mpp1	7191.09	7044.36	8150.31	11843.7	13434.8	12179.4
ENSMUSG00000021125	8353.84	-0.868303	0.154112	-5.63425	1.75826e-08	2.68929e-07	Arg2	5307.32	6097.4	6335.54	9862.33	12617.8	9902.67
ENSMUSG00000032998	1378.44	-0.89822	0.159129	-5.64462	1.65546e-08	2.55959e-07	Foxj3	834.569	1079.78	973.492	1647.94	1773.61	1961.24
ENSMUSG00000029716	24.3619	3.74418	0.666466	5.61795	1.93233e-08	2.93057e-07	Tfr2	53.6577	39.1778	43.0922	4.22008	2.61852	3.40493
ENSMUSG00000029062	3497.28	-0.935725	0.166024	-5.63607	1.73971e-08	2.66849e-07	Cdk11b	2546.83	2012.4	2645.27	4216.91	5309.48	4252.76
ENSMUSG00000015202	397.126	-1.15453	0.204975	-5.63257	1.77544e-08	2.71043e-07	Cnksr3	226.129	290.489	222.317	490.584	645.901	507.335
ENSMUSG00000019055	239.98	-1.12716	0.200164	-5.63116	1.79004e-08	2.73015e-07	Plod1	138.935	158.622	154.74	347.102	335.17	305.309
ENSMUSG00000033222	91.6137	1.71578	0.305193	5.62194	1.88822e-08	2.87446e-07	Ttf2	161.931	135.689	123.4	47.4759	35.7864	45.3991
ENSMUSG00000041431	100.746	2.35805	0.41926	5.62432	1.86242e-08	2.83787e-07	Ccnb1	185.886	153.845	165.513	58.0261	13.9654	27.2394
ENSMUSG00000056671	129.906	1.67165	0.297465	5.61964	1.91353e-08	2.90752e-07	Prelid2	242.418	202.578	147.885	74.9064	51.4975	60.1538
ENSMUSG00000004044	24.917	5.63528	1.00441	5.61053	2.01713e-08	3.05632e-07	Cavin1	50.7832	34.4	61.7002	0	2.61852	0
ENSMUSG00000031955	2699.74	-0.711481	0.12615	-5.63998	1.70069e-08	2.61112e-07	Bcar1	2139.6	1949.33	2052.76	3491.06	3329.88	3235.82
ENSMUSG00000004099	284.226	1.14283	0.203351	5.62	1.90955e-08	2.9042e-07	Dnmt1	408.182	358.334	406.438	182.518	150.128	199.756
ENSMUSG00000036661	1111.64	-0.765318	0.135809	-5.63524	1.74816e-08	2.67796e-07	Dennd3	791.451	854.267	824.628	1436.94	1352.9	1409.64
ENSMUSG00000021890	1081.82	-0.779758	0.138374	-5.63514	1.7492e-08	2.67796e-07	Eaf1	779.953	818.912	790.35	1280.79	1407.89	1413.05
ENSMUSG00000030909	4279.96	-0.71722	0.127155	-5.6405	1.69555e-08	2.60817e-07	Anks4b	3220.42	3049.18	3442.48	5447.07	5028.43	5492.15
ENSMUSG00000032479	2933.78	-0.885116	0.157135	-5.63283	1.77274e-08	2.70888e-07	Map4	1789.87	2113.69	2278.99	3880.36	3340.36	4199.41
ENSMUSG00000011254	61.6975	2.56094	0.457068	5.60298	2.107e-08	3.18652e-07	Thg1l	165.764	68.8	82.267	14.7703	22.6938	15.8897
ENSMUSG00000033706	95.9993	1.74301	0.311384	5.59761	2.17324e-08	3.2775e-07	Smyd5	178.22	138.556	126.339	51.696	35.7864	45.3991
ENSMUSG00000030483	4101.78	-3.41742	0.612408	-5.5803	2.40107e-08	3.60094e-07	Cyp2b10	370.813	820.823	914.73	3724.22	12570.6	6209.46
ENSMUSG00000051228	26.1992	-3.93687	0.70357	-5.59557	2.19904e-08	3.31332e-07	Nyx	3.83269	0.955556	4.89684	34.8157	70.7	41.9941
ENSMUSG00000031167	1139.93	1.11549	0.199538	5.59039	2.26557e-08	3.41038e-07	Rbm3	1789.87	1177.25	1712.92	822.916	719.22	617.427
ENSMUSG00000022098	1231.86	-1.0407	0.185802	-5.6011	2.12993e-08	3.21818e-07	Bmp1	704.258	720.489	993.08	1424.28	1764.88	1784.18
ENSMUSG00000024078	72.4282	2.13746	0.382588	5.58683	2.31246e-08	3.47773e-07	Ttc27	118.814	117.533	117.524	42.2008	19.2025	19.2946
ENSMUSG00000024357	256.274	1.18984	0.212996	5.58622	2.32071e-08	3.48364e-07	Sil1	399.558	305.778	363.346	174.078	140.527	154.357
ENSMUSG00000027715	173.298	2.01105	0.359983	5.58651	2.31675e-08	3.48093e-07	Ccna2	282.661	308.645	240.925	105.502	30.5494	71.5035
ENSMUSG00000052298	4246.9	-0.760702	0.135687	-5.60631	2.06689e-08	3.12879e-07	Cdc42se2	3128.44	2944.07	3384.7	4982.86	5203	5838.32
ENSMUSG00000020038	303.528	-1.19243	0.213007	-5.5981	2.16713e-08	3.27133e-07	Cry1	218.464	164.356	171.39	362.927	425.073	478.96
ENSMUSG00000083596	577.75	1.16214	0.208496	5.57395	2.49027e-08	3.7209e-07	Rpl21-ps15	894.934	591.489	909.833	321.781	387.541	360.923
ENSMUSG00000028333	947.276	0.977655	0.175459	5.57199	2.51851e-08	3.74924e-07	Anp32b	1459.3	1068.31	1241.84	715.304	610.988	587.918
ENSMUSG00000003053	1003.41	-7.73834	1.39212	-5.55867	2.71836e-08	4.01716e-07	Cyp2c29	0.958174	12.4222	14.6905	341.826	5058.11	592.458
ENSMUSG00000034595	129.079	-1.5726	0.281868	-5.57921	2.41612e-08	3.62015e-07	Ppp1r18	75.6957	45.8667	73.4526	184.629	212.1	182.731
ENSMUSG00000004085	152.305	1.55128	0.278588	5.56837	2.57136e-08	3.82439e-07	Map3k20	211.756	225.511	243.863	106.557	63.7173	62.4237
ENSMUSG00000040694	36.6212	4.49233	0.806227	5.57204	2.51775e-08	3.74924e-07	Apobec2	115.939	31.5334	62.6796	8.44016	0	1.13498
ENSMUSG00000047879	636.227	0.918718	0.164792	5.575	2.47528e-08	3.70193e-07	Usp14	861.398	853.312	781.536	392.467	433.801	494.85
ENSMUSG00000051497	36.2204	-4.42499	0.794894	-5.56677	2.5951e-08	3.84909e-07	Kcnj16	4.79087	1.91111	2.93811	98.1169	13.0926	96.473
ENSMUSG00000031467	296.026	1.04783	0.188459	5.56002	2.69746e-08	3.99358e-07	Agpat5	400.517	417.578	379.016	212.059	187.661	179.326
ENSMUSG00000066150	9936.71	-0.736708	0.132137	-5.57532	2.47071e-08	3.69852e-07	Slc31a1	6983.17	8206.32	7170.94	12726.7	12941.6	11591.5
ENSMUSG00000028517	99.6392	-1.84013	0.330235	-5.57219	2.51556e-08	3.74924e-07	Plpp3	47.9087	31.5334	50.9272	146.648	122.198	198.621
ENSMUSG00000030200	1039.92	0.830558	0.149655	5.5498	2.8599e-08	4.21861e-07	Bcl2l14	1225.5	1401.8	1367.2	769.11	796.03	679.851
ENSMUSG00000003545	65.5562	-2.17519	0.390712	-5.56725	2.58789e-08	3.84545e-07	Fosb	31.6197	24.8445	14.6905	119.217	83.7926	119.173
ENSMUSG00000041762	1409.08	-1.07514	0.193147	-5.56641	2.60034e-08	3.85332e-07	Gpr155	740.668	1081.69	899.06	1551.93	2173.37	2007.77
ENSMUSG00000060147	8559.35	-0.691218	0.124165	-5.56691	2.59297e-08	3.84909e-07	Serpinb6a	6594.15	6327.69	6720.43	10858.3	11109.5	9746.04
ENSMUSG00000030871	291.645	1.46787	0.264057	5.55891	2.71469e-08	4.01541e-07	Ears2	528.912	345.911	409.376	176.188	105.614	183.866
ENSMUSG00000018500	688.331	-0.996704	0.179387	-5.55617	2.75752e-08	4.07132e-07	Adora2b	410.098	482.556	486.746	892.547	1069.23	788.809
ENSMUSG00000027423	1323.1	0.768848	0.138607	5.54695	2.90696e-08	4.27633e-07	Snx5	1687.34	1763	1552.3	1027.59	969.725	938.626
ENSMUSG00000025203	1090.91	3.43034	0.619189	5.54005	3.02385e-08	4.43215e-07	Scd2	2280.45	2162.42	1546.42	228.939	59.3531	267.855
ENSMUSG00000033124	2855.67	-0.699054	0.125438	-5.57288	2.50555e-08	3.74028e-07	Atg9a	2113.73	2156.69	2260.38	3471.02	3404.95	3727.26
ENSMUSG00000006333	4154.89	1.0655	0.192049	5.54805	2.88878e-08	4.25346e-07	Rps9	6689.97	4012.38	6167.08	2747.27	2766.9	2545.75
ENSMUSG00000049521	65.6268	2.26659	0.408514	5.54838	2.88325e-08	4.24918e-07	Cdc42ep1	103.483	101.289	120.462	24.2655	11.3469	32.9143
ENSMUSG00000001053	48.3647	2.24009	0.40429	5.54079	3.01106e-08	4.41741e-07	N4bp3	68.9885	80.2667	90.1019	15.8253	15.7111	19.2946
ENSMUSG00000025962	143.814	1.5083	0.272374	5.53759	3.0666e-08	4.49073e-07	Fastkd2	206.007	242.711	189.018	87.5667	55.8617	81.7183
ENSMUSG00000049751	1304.08	1.039	0.18772	5.53484	3.11507e-08	4.55759e-07	Rpl36al	2145.35	1478.25	1640.44	799.705	988.927	771.784
ENSMUSG00000068039	1532.71	0.765213	0.138449	5.52703	3.25693e-08	4.74368e-07	Tcp1	1806.16	2104.13	1879.41	1093	1143.42	1170.16
ENSMUSG00000031371	210.876	1.30166	0.235364	5.53043	3.19451e-08	4.66147e-07	Haus7	339.193	270.422	289.893	144.538	98.6309	122.577
ENSMUSG00000032261	564.525	1.51858	0.274587	5.53042	3.19472e-08	4.66147e-07	Sh3bgrl2	672.638	999.512	837.36	350.267	167.585	359.788
ENSMUSG00000026209	3696.6	-0.677554	0.122196	-5.54479	2.94311e-08	4.32557e-07	Dnpep	2982.79	2717.6	2832.33	4495.44	4670.57	4480.89
ENSMUSG00000001707	172.329	1.50627	0.272883	5.51983	3.39335e-08	4.92462e-07	Eef1e1	319.072	246.533	199.791	82.2916	109.105	77.1784
ENSMUSG00000032192	190.17	-1.65927	0.300273	-5.52589	3.27829e-08	4.77048e-07	Gnb5	115.939	73.5778	85.2051	246.875	401.506	217.916
ENSMUSG00000040631	1970.11	-0.901222	0.162613	-5.54214	2.98794e-08	4.38746e-07	Dok4	1462.17	1249.87	1409.31	2657.6	2138.46	2903.27
ENSMUSG00000040731	8008.27	-0.784785	0.142088	-5.52323	3.32832e-08	4.83458e-07	Eif4h	5802.7	5479.16	6365.9	9927.74	11359.1	9115
ENSMUSG00000024486	411.786	-1.21857	0.220309	-5.53119	3.18064e-08	4.64931e-07	Hbegf	317.155	230.289	194.894	642.507	514.975	570.893
ENSMUSG00000049303	497.698	-1.24013	0.224494	-5.52411	3.31158e-08	4.8146e-07	Syt12	302.783	207.356	378.036	733.239	652.011	712.765
ENSMUSG00000013698	134.136	-1.64801	0.298946	-5.51273	3.53317e-08	5.11834e-07	Pea15a	59.4068	71.6667	63.659	269.03	194.643	146.412
ENSMUSG00000024776	210.747	1.24941	0.227137	5.50069	3.78313e-08	5.47554e-07	Stambpl1	302.783	297.178	290.872	102.337	151.001	120.308
ENSMUSG00000014418	2000.58	-0.891069	0.161216	-5.52719	3.25398e-08	4.74365e-07	Hps5	1562.78	1456.27	1186.02	2306.27	2762.54	2729.62
ENSMUSG00000026558	139.636	1.36219	0.247865	5.49571	3.89137e-08	5.61713e-07	Uck2	183.969	190.156	229.172	80.1815	79.4284	74.9085
ENSMUSG00000020432	11077.6	-0.626234	0.113586	-5.51332	3.52134e-08	5.10579e-07	Tcn2	8474.09	8880.94	8776.12	13509.5	13371.9	13452.9
ENSMUSG00000029730	307.135	1.30505	0.237715	5.48997	4.02e-08	5.78215e-07	Mcm7	437.885	435.734	437.778	240.545	138.782	152.087
ENSMUSG00000058006	139.179	2.35856	0.429274	5.49429	3.92282e-08	5.65242e-07	Mdn1	203.133	265.645	229.172	70.6863	13.0926	53.3439
ENSMUSG00000032358	905.665	-1.4777	0.26869	-5.49964	3.80557e-08	5.5031e-07	Fam83b	303.741	725.267	406.438	1299.78	1206.26	1492.49
ENSMUSG00000021537	275.088	1.1199	0.20403	5.48893	4.04379e-08	5.81119e-07	Cetn3	414.889	350.689	364.325	196.234	151.874	172.516
ENSMUSG00000061330	616.133	1.57535	0.287241	5.48444	4.14779e-08	5.93953e-07	NA	991.71	485.423	1290.81	313.341	301.13	314.389
ENSMUSG00000018428	851.456	0.8378	0.152781	5.48368	4.16567e-08	5.95985e-07	Akap1	1138.31	1143.8	994.059	564.436	645.029	623.102
ENSMUSG00000025612	2158.9	-0.992436	0.180546	-5.49687	3.866e-08	5.58548e-07	Bach1	1161.31	1535.58	1635.55	2926.63	2436.97	3257.38
ENSMUSG00000003382	2519.22	-0.838901	0.152661	-5.49518	3.90311e-08	5.62905e-07	Etv3	1558.95	1857.6	2003.79	2926.63	3342.98	3425.36
ENSMUSG00000014226	469.941	0.893081	0.162925	5.48156	4.21595e-08	6.01582e-07	Cacybp	603.649	612.512	616.023	341.826	302.875	342.763
ENSMUSG00000048911	199.962	-1.37992	0.251305	-5.49103	3.99603e-08	5.75279e-07	Rnf24	92.9428	124.222	115.565	260.59	244.395	362.058
ENSMUSG00000026037	102.803	1.65308	0.301882	5.47592	4.35242e-08	6.20508e-07	Orc2	195.467	141.422	131.235	53.806	50.6247	44.2641
ENSMUSG00000036459	143.61	2.50915	0.457725	5.48179	4.21034e-08	6.01313e-07	Wtip	366.022	124.222	241.904	55.9161	15.7111	57.8838
ENSMUSG00000008136	1031.66	-1.21041	0.220558	-5.48797	4.0658e-08	5.83246e-07	Fhl2	780.911	537.023	550.405	1280.79	1854.78	1186.05
ENSMUSG00000005481	728.003	0.86558	0.158304	5.46784	4.55553e-08	6.47751e-07	Ddx39a	1010.87	890.578	919.627	504.3	568.219	474.42
ENSMUSG00000033174	28.1073	-3.3149	0.605608	-5.47367	4.40813e-08	6.27897e-07	Mgll	6.70722	2.86667	5.87621	48.5309	67.2087	37.4542
ENSMUSG00000020859	2783.15	-0.800259	0.145811	-5.48833	4.05743e-08	5.82562e-07	Spag9	1741.96	2170.07	2179.1	3546.98	3374.4	3686.4
ENSMUSG00000029561	3941.12	-1.0905	0.198802	-5.48536	4.12626e-08	5.91394e-07	Oasl2	2634.98	2434.76	2485.64	6347	3713.06	6031.27
ENSMUSG00000070003	245.484	1.40411	0.25693	5.46494	4.63075e-08	6.56714e-07	Ssbp4	455.132	255.134	358.449	149.813	120.452	133.927
ENSMUSG00000034024	2101.48	0.726519	0.133118	5.45772	4.82284e-08	6.8216e-07	Cct2	2781.58	2433.8	2644.3	1588.86	1649.67	1510.65
ENSMUSG00000035239	134.993	1.94205	0.355415	5.46416	4.65101e-08	6.59009e-07	Neu3	243.376	273.289	125.359	58.0261	38.405	71.5035
ENSMUSG00000031432	214.811	1.28502	0.23559	5.45446	4.91216e-08	6.91767e-07	Prps1	263.498	372.667	278.141	120.272	139.654	114.633
ENSMUSG00000091166	494.715	1.29988	0.238326	5.45422	4.91869e-08	6.92084e-07	NA	736.836	576.2	799.165	222.609	384.922	248.56
ENSMUSG00000025194	11492.1	-1.15194	0.210691	-5.46746	4.56521e-08	6.48557e-07	Abcc2	4778.41	8600.01	8021.03	15350.5	14312	17890.6
ENSMUSG00000039753	3008.99	-0.819272	0.149884	-5.46605	4.60173e-08	6.53171e-07	Fbxl5	1953.72	2487.31	2089.97	3666.19	4189.63	3667.11
ENSMUSG00000087396	187.686	1.85098	0.338984	5.46038	4.75121e-08	6.72617e-07	4933407K13Rik	304.699	274.245	301.646	104.447	36.6593	104.418
ENSMUSG00000044641	1858.68	-0.757701	0.138214	-5.48208	4.20363e-08	6.00884e-07	Pard6b	1374.98	1406.58	1362.3	2322.1	2124.49	2561.64
ENSMUSG00000021411	2766.07	-0.938994	0.171629	-5.47108	4.47295e-08	6.36568e-07	Pxdc1	2063.91	1557.56	2067.45	4158.89	3178.01	3570.64
ENSMUSG00000013629	207.432	1.41601	0.25953	5.45606	4.86825e-08	6.8738e-07	Cad	285.536	322.022	296.749	136.098	75.9371	128.252
ENSMUSG00000030110	239.845	1.36852	0.250762	5.45745	4.8302e-08	6.82604e-07	Ret	341.11	366.934	328.088	131.878	95.1395	175.921
ENSMUSG00000058672	339.518	-1.44569	0.26501	-5.45524	4.89073e-08	6.89952e-07	Tubb2a	125.521	190.156	231.131	576.041	368.338	545.924
ENSMUSG00000044734	16090.8	-0.775293	0.14222	-5.45138	4.99798e-08	7.02019e-07	Serpinb1a	11907.2	12227.3	11471.3	21914.9	21781.7	17242.6
ENSMUSG00000003429	3851.38	0.995662	0.183141	5.43659	5.43093e-08	7.61507e-07	Rps11	6175.43	4135.65	5079.98	2623.83	2907.43	2185.97
ENSMUSG00000090723	125.661	6.97922	1.28635	5.42559	5.7765e-08	8.07163e-07	NA	19.1635	302.911	426.025	2.11004	2.61852	1.13498
ENSMUSG00000035165	202.567	1.60584	0.294849	5.4463	5.14294e-08	7.21752e-07	Kcne3	358.357	274.245	281.079	101.282	61.9716	138.467
ENSMUSG00000024072	1309.32	-0.754475	0.138308	-5.45505	4.89579e-08	6.90063e-07	Yipf4	914.098	986.134	1023.44	1548.77	1666.25	1717.22
ENSMUSG00000037973	22.5735	-7.02225	1.29501	-5.42252	5.87638e-08	8.18995e-07	Itprid1	0	0	0.979369	41.1458	55.8617	37.4542
ENSMUSG00000015766	6785.71	-0.695197	0.127497	-5.45264	4.96267e-08	6.97665e-07	Eps8	5028.5	5164.78	5351.27	8928.63	7650.44	8590.64
ENSMUSG00000047434	112.57	1.43225	0.264024	5.42471	5.805e-08	8.09745e-07	Xxylt1	169.597	168.178	154.74	64.3562	54.9889	63.5587
ENSMUSG00000085692	1216.27	1.16461	0.214527	5.42875	5.67503e-08	7.94357e-07	NA	1469.84	1807.91	1767.76	982.224	544.652	725.25
ENSMUSG00000020460	1217.02	1.67621	0.308987	5.42488	5.79943e-08	8.09666e-07	Rps27a	2084.99	989.956	2487.6	692.093	684.306	363.193
ENSMUSG00000034450	15.2931	7.35602	1.35765	5.41821	6.01987e-08	8.36829e-07	Gulo	36.4106	19.1111	36.2366	0	0	0
ENSMUSG00000024081	189.79	1.19659	0.220818	5.41892	5.99614e-08	8.34342e-07	Cebpz	256.791	295.267	240.925	108.667	121.325	115.768
ENSMUSG00000028433	594.838	0.960462	0.176958	5.42763	5.71087e-08	7.98681e-07	Ubap2	836.486	788.334	731.588	392.467	349.136	471.015
ENSMUSG00000058216	166.463	1.49413	0.275916	5.41516	6.12341e-08	8.49761e-07	Gstp3	312.365	231.245	193.915	96.0068	96.0124	69.2336
ENSMUSG00000005043	110.484	1.44734	0.267537	5.40986	6.30734e-08	8.73786e-07	Sgsh	157.14	156.711	171.39	64.3562	61.0988	52.2089
ENSMUSG00000028837	1363.63	0.814655	0.150712	5.40537	6.46737e-08	8.93658e-07	Psmb2	1750.58	1753.45	1712.92	1080.34	1037.81	846.693
ENSMUSG00000016128	144.572	-1.35345	0.249845	-5.41715	6.05568e-08	8.41084e-07	Stard13	67.0722	86.0001	91.0813	208.894	222.574	191.811
ENSMUSG00000036707	5713.04	-0.789473	0.145375	-5.4306	5.61653e-08	7.8685e-07	Cab39	3768.5	4645.91	4148.61	6593.88	7142.45	7978.89
ENSMUSG00000028040	69.7777	2.07096	0.382845	5.40941	6.32328e-08	8.75244e-07	Efna4	134.144	88.8667	114.586	32.7056	16.584	31.7793
ENSMUSG00000076437	81.3904	1.7097	0.316408	5.40347	6.53624e-08	9.02403e-07	Selenoh	148.517	113.711	111.648	40.0908	35.7864	38.5892
ENSMUSG00000066595	1444.98	-1.06552	0.19663	-5.4189	5.99681e-08	8.34342e-07	Flvcr1	959.132	977.534	866.741	1415.84	2319.14	2131.49
ENSMUSG00000021587	106.486	-1.6999	0.314155	-5.41102	6.26685e-08	8.6892e-07	Pcsk1	44.076	65.9334	40.1541	182.518	129.18	177.056
ENSMUSG00000028212	94.572	-1.57401	0.291133	-5.40651	6.42635e-08	8.88749e-07	Ccne2	41.2015	52.5556	48.9684	125.547	152.747	146.412
ENSMUSG00000025260	535.631	0.913445	0.169303	5.39532	6.84023e-08	9.39558e-07	Hsd17b10	775.162	645	679.682	353.432	404.125	356.383
ENSMUSG00000075415	240.845	-1.15307	0.213437	-5.40236	6.57688e-08	9.07239e-07	Fnbp1	145.642	155.756	146.905	387.192	324.696	284.879
ENSMUSG00000027428	414.841	-1.70876	0.31647	-5.39944	6.68499e-08	9.20581e-07	Rbbp9	179.178	199.711	204.688	466.319	1043.04	396.107
ENSMUSG00000021392	90.0716	1.68776	0.313335	5.38642	7.18742e-08	9.83071e-07	Nol8	118.814	164.356	129.277	50.641	41.0235	36.3193
ENSMUSG00000026480	34.4634	-2.98664	0.554073	-5.39033	7.03302e-08	9.64401e-07	Ncf2	4.79087	5.73334	12.7318	66.4663	75.0642	41.9941
ENSMUSG00000034177	1695	0.846123	0.156946	5.39118	6.9995e-08	9.60619e-07	Rnf43	1939.34	2273.27	2321.1	1266.02	1049.15	1321.11
ENSMUSG00000021288	726.009	-0.884701	0.163788	-5.4015	6.60866e-08	9.10846e-07	Klc1	524.121	442.423	564.116	888.327	995.037	942.031
ENSMUSG00000021794	5159.53	-1.1313	0.209572	-5.39816	6.73285e-08	9.25595e-07	Glud1	3406.31	3001.4	3295.58	4892.13	9247.74	7114.03
ENSMUSG00000027955	50.1255	2.98042	0.55303	5.38925	7.07513e-08	9.69353e-07	Gask1b	89.1101	86.0001	92.0606	21.1004	11.3469	1.13498
ENSMUSG00000003271	4887.4	-0.90648	0.167895	-5.39908	6.69841e-08	9.21644e-07	Sult2b1	3881.56	2795	3525.73	6180.31	7230.6	5711.2
ENSMUSG00000001630	323.821	1.08988	0.202385	5.38521	7.23603e-08	9.88883e-07	Stk38l	506.874	430.956	383.912	183.573	209.482	228.13
ENSMUSG00000022601	2685.89	0.80572	0.149809	5.37832	7.51842e-08	1.0235e-06	Zbtb11	3878.69	3019.56	3353.36	2003.48	2059.03	1801.21
ENSMUSG00000030103	2491.57	0.720333	0.13372	5.38689	7.16871e-08	9.81342e-07	Bhlhe40	3089.15	3081.67	3131.04	1856.84	1727.35	2063.39
ENSMUSG00000038879	541.5	1.36554	0.253591	5.3848	7.25259e-08	9.9031e-07	Nipal2	728.212	943.134	667.929	332.331	193.77	383.622
ENSMUSG00000024120	1310.98	1.00916	0.187638	5.37826	7.52095e-08	1.0235e-06	Lrpprc	1640.39	2175.8	1438.69	774.385	891.169	945.436
ENSMUSG00000061959	207.611	-1.68558	0.313278	-5.38047	7.4291e-08	1.0127e-06	Ces1e	74.7375	137.6	83.2463	218.389	420.709	310.984
ENSMUSG00000022221	1261.86	1.43228	0.266348	5.37748	7.55361e-08	1.02621e-06	Ripk3	1878.02	1468.69	2176.16	841.906	385.795	820.588
ENSMUSG00000066306	2669.72	-0.810022	0.150531	-5.38111	7.40277e-08	1.00996e-06	Numa1	1645.18	2003.8	2169.3	3260.01	3561.19	3378.83
ENSMUSG00000023015	123.159	2.24044	0.416722	5.37634	7.60137e-08	1.03183e-06	Racgap1	238.585	191.111	179.224	55.9161	13.9654	60.1538
ENSMUSG00000022704	86.9665	1.86736	0.347642	5.37151	7.80809e-08	1.05812e-06	Qtrt2	122.646	146.2	140.05	28.4855	28.8037	55.6139
ENSMUSG00000059878	182.18	1.29863	0.241942	5.36752	7.98287e-08	1.07909e-06	Zfp422	225.171	279.978	271.285	113.942	84.6655	118.038
ENSMUSG00000064210	6486.75	-1.14133	0.212242	-5.3775	7.55278e-08	1.02621e-06	Ano6	3561.53	4863.78	3715.72	6659.29	11698.7	8421.53
ENSMUSG00000026028	1388.44	-1.02936	0.191583	-5.37291	7.74753e-08	1.05079e-06	Trak2	807.74	986.134	946.07	1473.86	2315.64	1801.21
ENSMUSG00000081488	51.2967	-2.39939	0.446851	-5.36955	7.89343e-08	1.06879e-06	Gm15368	14.3726	24.8445	9.79369	65.4112	96.8852	96.473
ENSMUSG00000025086	69.7039	1.99887	0.372826	5.36141	8.25756e-08	1.1125e-06	Trub1	122.646	116.578	94.9988	40.0908	20.0753	23.8345
ENSMUSG00000024222	232.901	2.03006	0.378977	5.35668	8.47661e-08	1.13822e-06	Fkbp5	297.992	201.622	622.878	126.602	76.8099	71.5035
ENSMUSG00000028614	144.475	1.67491	0.312414	5.36117	8.26857e-08	1.11306e-06	Ndc1	236.669	257.045	165.513	65.4112	48.0062	94.2031
ENSMUSG00000062157	820.916	-0.999449	0.186311	-5.36442	8.12089e-08	1.09591e-06	Ifnlr1	521.246	505.489	616.023	891.492	1289.18	1102.06
ENSMUSG00000056216	1918.92	-0.681245	0.126896	-5.36853	7.93792e-08	1.07391e-06	Cebpg	1431.51	1487.8	1503.33	2319.99	2465.77	2305.14
ENSMUSG00000028820	1963.55	0.735384	0.137398	5.35222	8.68797e-08	1.16177e-06	Sfpq	2489.34	2650.71	2220.23	1424.28	1495.17	1501.57
ENSMUSG00000047181	64.6967	-2.01582	0.376548	-5.35341	8.63101e-08	1.15511e-06	Samd14	20.1216	35.3556	21.5461	104.447	120.452	86.2582
ENSMUSG00000045934	448.314	-0.926689	0.173047	-5.35514	8.54891e-08	1.14697e-06	Mtmr11	275.954	305.778	345.717	571.821	608.369	582.243
ENSMUSG00000024074	1486.85	-0.905524	0.168987	-5.35855	8.3894e-08	1.12838e-06	Crim1	861.398	1086.47	1156.63	2010.87	1703.78	2101.98
ENSMUSG00000033166	112.421	1.55211	0.290568	5.34164	9.21085e-08	1.22763e-06	Dis3	190.677	171.045	141.029	70.6863	48.879	52.2089
ENSMUSG00000034908	5480.57	-0.724544	0.135093	-5.36328	8.17236e-08	1.10194e-06	Sidt2	3797.24	4624.89	3975.26	6863.96	6571.61	7050.48
ENSMUSG00000027200	1037.32	1.17015	0.218636	5.35205	8.69613e-08	1.1619e-06	Sema6d	1633.69	1515.51	1158.59	576.041	503.629	836.478
ENSMUSG00000022945	47.6767	2.59959	0.486607	5.34227	9.17878e-08	1.22437e-06	Chaf1b	79.5284	78.3556	87.1638	22.1554	5.23704	13.6197
ENSMUSG00000037960	850.459	-0.983513	0.183713	-5.35352	8.62582e-08	1.15511e-06	Card19	627.604	450.067	636.59	1167.91	1203.65	1016.94
ENSMUSG00000057963	6798.84	-0.747806	0.139364	-5.36585	8.05687e-08	1.08818e-06	Itpk1	5745.21	4473.91	5006.53	8520.34	8572.16	8474.87
ENSMUSG00000003808	424.483	1.13477	0.212614	5.33724	9.43741e-08	1.25576e-06	Farsa	710.007	484.467	556.281	261.645	306.367	228.13
ENSMUSG00000021759	2851.34	-0.879274	0.164104	-5.35802	8.41409e-08	1.13076e-06	Plpp1	2364.77	1976.09	1684.51	3452.03	4042.99	3587.66
ENSMUSG00000029710	357.316	1.36265	0.255133	5.34093	9.24707e-08	1.23144e-06	Ephb4	568.197	479.689	494.581	252.15	125.689	223.59
ENSMUSG00000029413	1640.29	-0.929264	0.173536	-5.35487	8.56157e-08	1.14772e-06	Naaa	1179.51	1039.65	1169.37	1730.23	2190.83	2532.13
ENSMUSG00000030714	62.6978	2.22701	0.417879	5.32932	9.85829e-08	1.30639e-06	Sgf29	99.6501	121.356	89.1225	33.7606	20.9482	11.3498
ENSMUSG00000035772	441.922	0.956528	0.179477	5.32954	9.84608e-08	1.30584e-06	Mrps2	625.687	622.067	502.416	289.075	319.459	292.824
ENSMUSG00000018995	129.087	1.76623	0.331658	5.32546	1.00695e-07	1.3311e-06	Nars2	207.924	194.933	196.853	44.3108	90.7753	39.7242
ENSMUSG00000004996	237.295	1.42532	0.267312	5.33205	9.71086e-08	1.28896e-06	Mri1	320.03	407.067	309.48	164.583	86.4111	136.197
ENSMUSG00000048022	29.314	-2.94013	0.551802	-5.32824	9.91688e-08	1.31307e-06	Tmem229a	3.83269	6.68889	9.79369	50.641	54.9889	49.939
ENSMUSG00000027015	5822.83	3.02073	0.568305	5.31532	1.06469e-07	1.39919e-06	Cybrd1	8895.68	13046.2	9161.99	1895.87	484.426	1452.77
ENSMUSG00000006301	6307.27	-0.646475	0.120846	-5.3496	8.81506e-08	1.17682e-06	Tmbim1	4884.77	5046.29	4820.45	8113.1	7295.2	7683.79
ENSMUSG00000086897	69.4735	1.89145	0.355313	5.32333	1.01883e-07	1.34351e-06	NA	102.525	119.445	105.772	32.7056	20.0753	36.3193
ENSMUSG00000025198	2108.38	-0.932834	0.17489	-5.33383	9.61619e-08	1.27744e-06	Erlin1	1351.98	1511.69	1485.7	2292.56	3405.82	2602.5
ENSMUSG00000087431	208.722	2.07253	0.389169	5.32553	1.0066e-07	1.3311e-06	NA	262.54	387	361.387	126.602	29.6766	85.1233
ENSMUSG00000032349	302.048	1.08647	0.204087	5.32356	1.01758e-07	1.34296e-06	Elovl5	407.224	455.8	368.243	194.124	166.712	220.185
ENSMUSG00000034765	760.448	-1.04179	0.195313	-5.33395	9.61005e-08	1.27744e-06	Dusp5	506.874	605.823	379.016	1040.25	1076.21	954.515
ENSMUSG00000036632	745.027	0.901249	0.169622	5.31328	1.07672e-07	1.41293e-06	Alg5	993.626	847.578	1070.45	571.821	520.213	466.475
ENSMUSG00000072949	34.7657	3.69978	0.696076	5.3152	1.06538e-07	1.39919e-06	Acot1	102.525	69.7556	21.5461	2.11004	6.98272	5.67488
ENSMUSG00000053253	5132.07	-0.76598	0.143883	-5.32362	1.01723e-07	1.34296e-06	Ndfip2	3338.28	3831.78	4232.83	6111.73	6958.28	6319.55
ENSMUSG00000032033	911.126	-1.22723	0.230628	-5.32126	1.03051e-07	1.35669e-06	Barx2	494.418	457.711	683.599	1293.45	930.447	1607.13
ENSMUSG00000083833	208.857	1.29707	0.244374	5.30775	1.10989e-07	1.45293e-06	NA	287.452	274.245	328.088	139.263	89.0297	135.062
ENSMUSG00000024913	2250.38	-0.768436	0.144361	-5.32301	1.02067e-07	1.34484e-06	Lrp5	1591.53	1773.51	1629.67	2487.74	3034.86	2984.99
ENSMUSG00000040653	25.2176	-3.35399	0.632353	-5.30399	1.133e-07	1.48198e-06	Ppp1r14c	4.79087	3.82222	4.89684	55.9161	52.3704	29.5094
ENSMUSG00000032015	53.527	-2.57198	0.484335	-5.31033	1.09427e-07	1.43363e-06	Pou2f3	23.9543	12.4222	9.79369	137.153	66.3358	71.5035
ENSMUSG00000030942	219.731	1.07148	0.202281	5.297	1.17721e-07	1.53856e-06	Thumpd1	311.406	304.822	277.161	141.373	144.019	139.602
ENSMUSG00000041660	438.581	0.984147	0.186007	5.29091	1.21706e-07	1.58807e-06	Bbox1	513.581	557.089	677.723	285.91	316.841	280.339
ENSMUSG00000042377	1109.39	-0.844354	0.15871	-5.32012	1.03701e-07	1.36414e-06	Fam83g	780.911	818.912	780.557	1433.77	1223.72	1618.48
ENSMUSG00000038046	45.1015	2.29406	0.433571	5.2911	1.21586e-07	1.58778e-06	Mrm3	79.5284	76.4445	68.5558	10.5502	13.9654	21.5646
ENSMUSG00000035621	3777.87	-0.813948	0.153273	-5.31044	1.09363e-07	1.43363e-06	Midn	2603.36	2638.29	2976.3	4808.78	4138.13	5502.37
ENSMUSG00000048007	235.186	1.21904	0.231263	5.27123	1.35515e-07	1.76116e-06	Timm8a1	360.273	312.467	315.357	122.382	178.059	122.577
ENSMUSG00000026103	6446.59	0.949782	0.180237	5.26962	1.36704e-07	1.77518e-06	Gls	6862.44	9664.5	8959.26	3644.04	5072.94	4476.35
ENSMUSG00000039217	1957.7	0.974873	0.185116	5.26629	1.3921e-07	1.80482e-06	Il18	3092.98	2464.38	2229.04	1237.54	1581.59	1140.65
ENSMUSG00000001082	152.913	1.72634	0.327385	5.27313	1.34116e-07	1.74577e-06	Mfsd10	252	228.378	223.296	100.227	37.5321	76.0434
ENSMUSG00000030865	10239.1	-0.606059	0.114553	-5.29066	1.21877e-07	1.58902e-06	Chp2	8192.38	7901.49	8264.89	12071.5	12535.7	12468.9
ENSMUSG00000020156	217.231	1.33505	0.253533	5.26579	1.3959e-07	1.8083e-06	Pwwp3a	396.684	233.156	303.604	133.988	121.325	114.633
ENSMUSG00000055053	377.884	-0.994361	0.188287	-5.28109	1.28415e-07	1.67292e-06	Nfic	252	263.734	241.904	428.338	514.975	566.353
ENSMUSG00000004032	277.271	1.15754	0.220014	5.26123	1.43093e-07	1.84333e-06	Gstm5	447.467	362.156	339.841	173.023	198.135	143.007
ENSMUSG00000019814	567.828	1.01874	0.193523	5.26417	1.40824e-07	1.82136e-06	Ltv1	859.482	825.601	596.435	376.642	401.506	347.303
ENSMUSG00000043483	408.692	0.954784	0.181613	5.25725	1.46222e-07	1.88065e-06	Gm6863	576.821	530.334	511.23	285.91	307.24	240.615
ENSMUSG00000030760	337.372	1.08054	0.205148	5.26713	1.38574e-07	1.79801e-06	Acer3	529.87	410.889	432.881	205.729	192.898	251.965
ENSMUSG00000023249	231.988	1.4949	0.284097	5.26194	1.42542e-07	1.83886e-06	Parp3	354.524	273.289	398.603	147.703	75.9371	141.872
ENSMUSG00000041782	7232.02	0.653667	0.124228	5.26183	1.42632e-07	1.83886e-06	Lad1	9287.58	9034.78	8206.13	5856.42	5463.98	5543.23
ENSMUSG00000026019	84.7464	1.93621	0.36851	5.25414	1.48714e-07	1.90966e-06	Wdr12	137.977	150.022	115.565	47.4759	39.2778	18.1596
ENSMUSG00000027488	589.323	-0.878632	0.166944	-5.26305	1.41688e-07	1.83107e-06	Snta1	390.935	426.178	428.963	682.598	853.637	753.625
ENSMUSG00000059409	2527.55	-0.882617	0.167712	-5.26271	1.41949e-07	1.83297e-06	Ppp2r5d	1706.51	1827.02	1800.08	2689.25	3945.24	3197.23
ENSMUSG00000021676	15756.5	-0.857754	0.162911	-5.26518	1.40055e-07	1.81287e-06	Iqgap2	9651.68	13261.2	10704.5	17787.6	22047.1	21086.7
ENSMUSG00000029166	818.37	-1.01754	0.193569	-5.25673	1.46638e-07	1.8845e-06	Mapre3	572.988	494.023	557.261	1004.38	1374.72	906.846
ENSMUSG00000009013	513.022	1.56414	0.297751	5.25317	1.495e-07	1.91823e-06	Dynll1	1102.86	644.045	552.364	308.066	163.221	307.579
ENSMUSG00000020706	253.581	1.11176	0.211967	5.24496	1.56315e-07	1.99674e-06	Ftsj3	341.11	300.045	398.603	164.583	145.764	171.381
ENSMUSG00000071072	963.354	0.79419	0.151337	5.24782	1.53907e-07	1.97009e-06	Ptges3	1345.28	1166.73	1153.7	757.504	666.85	690.066
ENSMUSG00000039782	1189.95	-1.00057	0.190217	-5.26016	1.43932e-07	1.85267e-06	Cpeb2	668.805	1011.93	698.29	1491.8	1541.44	1727.43
ENSMUSG00000049517	2806.57	1.19121	0.227333	5.23994	1.60626e-07	2.0496e-06	Rps23	4744.88	2965.09	4001.7	2039.35	1896.68	1191.73
ENSMUSG00000073418	451.815	1.33641	0.254615	5.24877	1.53121e-07	1.96157e-06	C4b	605.566	585.756	749.217	263.755	164.967	341.628
ENSMUSG00000024991	2548.81	0.674628	0.128625	5.24491	1.5636e-07	1.99674e-06	Eif3a	3037.41	3289.02	3075.22	1929.63	1876.61	2084.95
ENSMUSG00000040721	208.46	-1.11169	0.211631	-5.25297	1.49666e-07	1.91883e-06	Zfhx2	136.061	122.311	137.112	276.415	264.47	314.389
ENSMUSG00000042660	129.821	1.81	0.345454	5.23949	1.61023e-07	2.05304e-06	Wdr55	252	150.022	203.709	86.5116	40.1506	46.534
ENSMUSG00000035683	68.064	2.07477	0.39611	5.23787	1.62443e-07	2.06789e-06	Melk	122.646	107.978	98.9162	39.0357	14.8383	24.9695
ENSMUSG00000032478	78.1106	1.71283	0.327154	5.23556	1.64487e-07	2.09061e-06	Nme6	132.228	112.756	113.607	35.8707	28.8037	45.3991
ENSMUSG00000028039	52.275	2.49653	0.47709	5.23284	1.66926e-07	2.11995e-06	Efna3	122.646	60.2	83.2463	9.49518	13.0926	24.9695
ENSMUSG00000026127	370.154	0.931688	0.178118	5.23072	1.68848e-07	2.14267e-06	Imp4	534.661	476.823	445.613	245.82	259.233	258.775
ENSMUSG00000071708	137.822	1.34458	0.257278	5.22618	1.7305e-07	2.19255e-06	Sms	211.756	219.778	161.596	77.0165	75.0642	81.7183
ENSMUSG00000032667	2541.73	-0.689506	0.131663	-5.2369	1.63298e-07	2.07714e-06	Pon2	1881.85	2002.85	1952.86	3117.58	3384	2911.22
ENSMUSG00000002565	4846.31	-0.830114	0.158227	-5.24636	1.55136e-07	1.98424e-06	Scin	3275.04	3706.6	3485.57	5501.93	5684.81	7423.88
ENSMUSG00000031618	1596.46	-0.876067	0.167233	-5.23861	1.6179e-07	2.0612e-06	Nr3c2	933.261	1213.56	1231.07	2079.44	1846.93	2274.49
ENSMUSG00000078441	1440.51	0.706539	0.135342	5.22038	1.78552e-07	2.25872e-06	NA	1918.26	1747.71	1693.33	1105.66	1114.62	1063.47
ENSMUSG00000085773	22.3475	-7.00047	1.34235	-5.21507	1.83743e-07	2.32076e-06	NA	0.958174	0	0	61.1912	17.4568	54.4789
ENSMUSG00000030079	93.3781	1.94235	0.372527	5.21398	1.8483e-07	2.33266e-06	Ruvbl1	161.931	116.578	165.513	56.9711	21.821	37.4542
ENSMUSG00000010406	574.566	1.135	0.217904	5.20874	1.90128e-07	2.39579e-06	Mrpl52	975.421	607.734	786.433	368.202	411.108	298.499
ENSMUSG00000053289	156.823	1.39792	0.268633	5.20381	1.95242e-07	2.45259e-06	Ddx10	194.509	284.756	202.729	102.337	79.4284	77.1784
ENSMUSG00000030364	28364.1	-0.881385	0.168945	-5.21698	1.81862e-07	2.2988e-06	Clec2h	18230.2	16764.3	24884.8	36666.2	38542	35096.9
ENSMUSG00000022037	34.6486	2.68582	0.51596	5.20548	1.93493e-07	2.4344e-06	Clu	56.5322	58.2889	64.6383	8.44016	5.23704	14.7547
ENSMUSG00000041879	273.475	1.04344	0.200758	5.19753	2.01954e-07	2.52123e-06	Ipo9	351.65	381.267	372.16	203.619	178.932	153.222
ENSMUSG00000035575	486.629	0.84619	0.162714	5.20047	1.98788e-07	2.4894e-06	Utp6	646.767	649.778	579.786	333.386	360.483	349.573
ENSMUSG00000022564	4699.66	-0.714661	0.136804	-5.22398	1.75121e-07	2.21706e-06	Grina	3711.96	3178.18	3786.24	6220.4	5498.02	5803.14
ENSMUSG00000035011	4089.54	-0.668142	0.127769	-5.2293	1.70156e-07	2.15758e-06	Zbtb7a	3098.73	3125.62	3252.48	4913.23	4707.23	5439.94
ENSMUSG00000061728	3657.33	-1.21746	0.23366	-5.21037	1.88462e-07	2.37665e-06	Btnl7-ps	1803.28	1619.67	3176.09	4547.14	5050.25	5747.52
ENSMUSG00000037253	1830.41	0.894807	0.172096	5.19948	1.9985e-07	2.5002e-06	Mex3c	2110.86	2906.8	2123.27	1281.85	1181.83	1377.86
ENSMUSG00000013643	51593.3	1.47141	0.282701	5.20482	1.94184e-07	2.44119e-06	Lypd8	84315.4	71665.8	71529.2	36023.7	12951.2	33074.4
ENSMUSG00000029177	100.327	1.73897	0.334356	5.20096	1.98262e-07	2.48473e-06	Cenpa	177.262	152.889	132.215	50.641	28.8037	60.1538
ENSMUSG00000022033	74.0303	2.23493	0.429847	5.19937	1.9996e-07	2.5002e-06	Pbk	169.597	105.111	91.0813	36.9257	13.0926	28.3744
ENSMUSG00000028622	629.136	0.88549	0.170343	5.19828	2.01141e-07	2.51301e-06	Mrpl37	934.219	786.423	728.65	411.458	463.478	450.586
ENSMUSG00000034422	5041.18	-0.831676	0.159839	-5.20321	1.95871e-07	2.45667e-06	Parp14	3038.37	4105.07	3737.27	6477.82	5790.42	7098.14
ENSMUSG00000026603	170.573	1.42959	0.275877	5.182	2.19519e-07	2.72369e-06	Smyd2	301.825	247.489	197.832	87.5667	116.088	72.6385
ENSMUSG00000040296	1835.18	-0.812394	0.156039	-5.20634	1.92598e-07	2.42503e-06	Rigi	1242.75	1539.4	1212.46	2341.09	2148.93	2526.46
ENSMUSG00000039234	6775.4	-0.760922	0.146231	-5.20355	1.95521e-07	2.45418e-06	Sec24d	4765.96	5807.87	4512.93	7951.69	8834.88	8779.04
ENSMUSG00000024436	206.637	1.34907	0.260408	5.18059	2.21183e-07	2.74013e-06	Mrps18b	261.581	371.711	257.574	91.7867	141.4	115.768
ENSMUSG00000024999	92.9636	1.71121	0.330235	5.18181	2.19746e-07	2.72441e-06	Noc3l	133.186	180.6	113.607	32.7056	48.879	48.804
ENSMUSG00000031917	136.478	1.29481	0.250136	5.17641	2.26199e-07	2.80012e-06	Nip7	202.175	205.445	174.328	86.5116	81.1741	69.2336
ENSMUSG00000028690	69.2937	1.77473	0.343047	5.17342	2.29843e-07	2.83657e-06	Mmachc	105.399	125.178	91.0813	36.9257	28.8037	28.3744
ENSMUSG00000040209	159.846	1.97664	0.381383	5.18281	2.18564e-07	2.71392e-06	Zfp704	247.209	259.911	256.595	84.4016	23.5667	87.3932
ENSMUSG00000027536	1423.6	-1.06625	0.205533	-5.18773	2.1287e-07	2.65137e-06	Chmp4c	648.684	1123.73	988.183	1778.76	1880.97	2121.27
ENSMUSG00000037797	411.714	-1.44856	0.279168	-5.18885	2.11592e-07	2.63748e-06	Adh4	178.22	310.556	173.348	453.659	557.745	796.754
ENSMUSG00000028456	466.713	0.877429	0.169603	5.17342	2.29845e-07	2.83657e-06	Unc13b	574.904	666.978	570.972	323.891	315.095	348.438
ENSMUSG00000035722	1418.02	-0.715609	0.137808	-5.19281	2.07147e-07	2.58406e-06	Abca7	1103.82	982.312	1134.11	1700.69	1792.81	1794.4
ENSMUSG00000017677	1435.01	-0.759234	0.146425	-5.18515	2.15846e-07	2.68429e-06	Wsb1	1044.41	964.156	1188.95	1778.76	1736.08	1897.68
ENSMUSG00000021696	1336.95	0.895874	0.17311	5.17517	2.27709e-07	2.81666e-06	Elovl7	1900.06	1763.96	1552.3	1004.38	760.243	1040.77
ENSMUSG00000081684	955.36	1.40408	0.271467	5.17221	2.31338e-07	2.85281e-06	Rps2-ps13	1293.53	1314.85	1550.34	439.943	329.933	803.564
ENSMUSG00000031570	786.05	0.864466	0.16761	5.15761	2.50121e-07	3.06807e-06	Plpp5	1069.32	1051.11	924.524	604.526	593.531	473.285
ENSMUSG00000047797	1354.58	-0.844117	0.162789	-5.18535	2.15607e-07	2.68339e-06	Gjb1	1075.07	832.289	999.935	1892.71	1546.67	1780.78
ENSMUSG00000091492	100.813	1.44488	0.280267	5.15537	2.53136e-07	3.1027e-06	NA	133.186	158.622	150.823	56.9711	57.6074	47.669
ENSMUSG00000031431	898.616	-0.830676	0.160564	-5.1735	2.29751e-07	2.83657e-06	Tsc22d3	615.147	583.845	741.382	1109.88	1111.13	1230.31
ENSMUSG00000052392	360.886	-1.2665	0.245084	-5.1676	2.37114e-07	2.91959e-06	Acot4	224.213	214.045	197.832	346.047	652.011	531.169
ENSMUSG00000044786	3922.94	-0.6986	0.134782	-5.18318	2.18129e-07	2.7106e-06	Zfp36	3092.98	2950.76	2929.29	5099.97	4311.83	5152.79
ENSMUSG00000031858	1750.04	-0.710377	0.137591	-5.16297	2.43068e-07	2.98836e-06	Mau2	1254.25	1271.85	1457.3	2108.99	2265.02	2142.84
ENSMUSG00000031791	161.446	-1.56095	0.3026	-5.15847	2.48981e-07	3.0564e-06	Tmem38a	74.7375	118.489	51.9065	227.884	250.505	245.155
ENSMUSG00000002718	412.327	1.06938	0.207812	5.14589	2.66254e-07	3.26101e-06	Cse1l	515.497	695.645	464.221	286.965	253.996	257.64
ENSMUSG00000031578	156.554	1.25943	0.244852	5.14362	2.69495e-07	3.29821e-06	Mak16	247.209	227.422	188.039	101.282	92.521	82.8533
ENSMUSG00000073771	45.618	2.12026	0.412298	5.14255	2.71034e-07	3.31453e-06	Btbd19	84.3193	69.7556	68.5558	13.7153	19.2025	18.1596
ENSMUSG00000028032	964.254	-0.95276	0.18467	-5.15926	2.47922e-07	3.04571e-06	Papss1	688.927	577.156	705.145	1015.98	1468.12	1330.19
ENSMUSG00000029064	17492.3	-0.691882	0.133937	-5.16574	2.39485e-07	2.94654e-06	Gnb1	14447.3	12870.4	12812.1	19652.9	23565.8	21605.4
ENSMUSG00000022370	391.623	0.990205	0.192688	5.13891	2.76338e-07	3.37174e-06	Mrpl13	580.653	532.245	450.51	280.635	277.563	228.13
ENSMUSG00000040414	1175.14	0.947028	0.184271	5.13932	2.75732e-07	3.36943e-06	Slc25a28	1739.09	1179.16	1724.67	834.521	815.232	758.164
ENSMUSG00000031865	3792.14	-0.685654	0.132669	-5.16815	2.36425e-07	2.91332e-06	Dctn1	2898.48	2844.69	2979.24	4325.58	4536.15	5168.68
ENSMUSG00000025613	1738.27	0.682437	0.133065	5.12859	2.91922e-07	3.54583e-06	Cct8	2267.04	2085.98	2073.32	1325.11	1407.02	1271.17
ENSMUSG00000024660	197.326	1.58365	0.308243	5.13769	2.78135e-07	3.38855e-06	Incenp	357.399	254.178	275.203	125.547	55.8617	115.768
ENSMUSG00000038482	830.426	0.832448	0.162123	5.13466	2.82659e-07	3.43849e-06	Tfdp1	1192.93	918.29	1079.26	615.077	574.329	602.673
ENSMUSG00000039725	70.456	1.79852	0.350524	5.13096	2.8827e-07	3.50411e-06	Trp53rka	121.688	99.3778	106.751	28.4855	24.4395	41.9941
ENSMUSG00000018909	3106.57	-1.06243	0.206737	-5.13904	2.76148e-07	3.37174e-06	Arrb1	1598.23	2643.07	1794.2	4455.35	4676.68	3471.89
ENSMUSG00000020553	257.563	1.39948	0.273111	5.12424	2.98737e-07	3.62045e-06	Pctp	369.855	356.422	395.665	107.612	206.863	108.958
ENSMUSG00000032098	14243.2	-0.833732	0.162273	-5.13784	2.7792e-07	3.38848e-06	Treh	9257.87	10352.5	11106	16479.4	21998.2	16265.4
ENSMUSG00000003955	1080.87	1.15855	0.225931	5.12788	2.93025e-07	3.55656e-06	Fam162a	1990.13	1101.76	1387.77	617.187	792.539	595.863
ENSMUSG00000020105	754.667	0.752269	0.146915	5.12044	3.04827e-07	3.68124e-06	Lrig3	933.261	950.778	957.822	535.95	603.132	547.059
ENSMUSG00000022234	1624.29	0.715314	0.139515	5.12716	2.94145e-07	3.56747e-06	Cct5	2207.63	1938.82	1910.75	1178.46	1297.91	1212.16
ENSMUSG00000026356	792.89	0.86161	0.168193	5.12274	3.01126e-07	3.64121e-06	Dars	1000.33	1118.96	949.988	487.419	635.427	565.218
ENSMUSG00000008855	770.022	-0.921377	0.179384	-5.13634	2.80139e-07	3.4104e-06	Hdac5	428.304	559	609.167	1086.67	957.505	979.485
ENSMUSG00000025899	163.784	1.23128	0.240341	5.12304	3.0065e-07	3.63818e-06	Alkbh8	230.92	257.045	200.771	92.8418	89.9025	111.228
ENSMUSG00000079516	2438.99	1.4807	0.289261	5.11891	3.07314e-07	3.70219e-06	Reg3a	4331.9	3061.6	3381.76	888.327	2089.58	880.742
ENSMUSG00000028312	163.419	1.50553	0.29382	5.12396	2.99177e-07	3.62307e-06	Smc2	227.087	258	238.966	96.0068	51.4975	108.958
ENSMUSG00000035914	39.5843	2.73744	0.535245	5.11438	3.14771e-07	3.78639e-06	Cd276	79.5284	64.9778	61.7002	18.9904	4.3642	7.94484
ENSMUSG00000085972	56.5842	2.26815	0.444061	5.10775	3.26026e-07	3.91886e-06	NA	70.9048	102.245	107.731	31.6506	12.2198	14.7547
ENSMUSG00000022312	1838.22	0.726122	0.142338	5.10138	3.37183e-07	4.02602e-06	Eif3h	2440.47	2129.93	2304.45	1387.35	1503.9	1263.23
ENSMUSG00000081534	106.908	1.43424	0.280986	5.10432	3.31979e-07	3.98153e-06	Slc48a1	163.848	144.289	159.637	67.5213	47.1333	59.0188
ENSMUSG00000021276	127.671	1.42813	0.279838	5.10341	3.3358e-07	3.99777e-06	Cinp	211.756	193.022	153.761	84.4016	66.3358	56.7488
ENSMUSG00000028698	208.238	1.19271	0.233659	5.10448	3.31698e-07	3.98112e-06	Pik3r3	265.414	318.2	284.996	152.978	102.995	124.847
ENSMUSG00000031827	1181.93	0.957082	0.187095	5.11549	3.1293e-07	3.76704e-06	Cotl1	1774.54	1378.87	1525.86	817.641	642.41	952.245
ENSMUSG00000022897	1621.37	-0.684401	0.133662	-5.1204	3.04891e-07	3.68124e-06	Dyrk1a	1198.68	1289.05	1243.8	1864.22	2040.7	2091.76
ENSMUSG00000028392	1117.62	-0.836837	0.163463	-5.11943	3.06454e-07	3.69459e-06	Bspry	911.223	708.067	787.412	1598.36	1351.16	1349.49
ENSMUSG00000014444	68.609	1.98706	0.389619	5.10001	3.39629e-07	4.05224e-06	Piezo1	98.6919	110.845	118.504	22.1554	18.3296	43.1291
ENSMUSG00000024896	2421.82	0.633549	0.124177	5.10197	3.36145e-07	4.01956e-06	Minpp1	3032.62	2951.71	2850.94	1854.73	1873.99	1966.91
ENSMUSG00000021710	505.279	0.900423	0.176478	5.10218	3.35756e-07	4.01789e-06	Nln	634.311	671.756	666.95	359.762	299.384	399.512
ENSMUSG00000057541	59.7897	2.84303	0.556822	5.10582	3.29367e-07	3.95608e-06	Pus7	114.981	106.067	93.04	17.9353	1.74568	24.9695
ENSMUSG00000020745	5707.48	-0.607662	0.118689	-5.11978	3.05899e-07	3.69065e-06	Pafah1b1	4551.32	4581.89	4435.56	6578.05	6955.66	7142.41
ENSMUSG00000021116	743.523	0.974542	0.1917	5.08369	3.70174e-07	4.40044e-06	Eif2s1	1080.82	959.378	917.668	429.393	626.699	447.181
ENSMUSG00000020224	298.906	1.12265	0.220848	5.08339	3.70754e-07	4.4041e-06	Llph	473.338	337.311	419.17	179.353	220.828	163.437
ENSMUSG00000009291	5065.4	-0.664404	0.130235	-5.10156	3.36865e-07	4.0252e-06	Pttg1ip	3589.32	4218.78	3949.79	5954.53	6500.04	6179.95
ENSMUSG00000031948	1536.81	0.737612	0.144922	5.08972	3.58596e-07	4.26909e-06	Kars	2083.07	1811.73	1868.64	1256.53	1061.37	1139.52
ENSMUSG00000022000	810.792	-0.744126	0.145825	-5.10288	3.34528e-07	4.00616e-06	Zc3h13	620.896	630.667	567.054	969.563	1036.93	1039.64
ENSMUSG00000040498	6896.94	-0.628628	0.123306	-5.09814	3.43016e-07	4.08963e-06	Igsf23	5020.83	5740.98	5491.32	8457.04	8473.53	8197.94
ENSMUSG00000022744	2641.64	-0.890575	0.175327	-5.07951	3.78418e-07	4.48854e-06	Cldnd1	1615.48	2006.67	1932.29	2922.41	4167.81	3205.17
ENSMUSG00000023852	1729.06	-0.755689	0.148402	-5.09217	3.53992e-07	4.21739e-06	Chd1	1204.42	1346.38	1307.46	2083.66	1975.24	2457.22
ENSMUSG00000006373	6659.84	-0.768748	0.151387	-5.07805	3.81338e-07	4.51655e-06	Pgrmc1	4772.66	4875.25	5131.89	7422.07	9922.44	7834.74
ENSMUSG00000072082	58.5402	2.43371	0.479802	5.07232	3.9299e-07	4.65115e-06	Ccnf	114.981	101.289	79.3289	16.8803	6.98272	31.7793
ENSMUSG00000002546	2096.42	-0.681002	0.133841	-5.08813	3.61615e-07	4.30186e-06	Golga2	1694.05	1458.18	1679.62	2555.26	2569.64	2621.8
ENSMUSG00000045763	41.228	-3.14641	0.620471	-5.07101	3.9572e-07	4.67661e-06	Basp1	0.958174	13.3778	10.7731	111.832	59.3531	51.074
ENSMUSG00000034341	3529.46	-0.704533	0.138735	-5.07827	3.80883e-07	4.51447e-06	Wbp2	2846.73	2379.33	2827.44	4539.75	4490.76	4092.73
ENSMUSG00000028293	337.756	1.12313	0.222071	5.05754	4.24707e-07	5.00819e-06	Slc35a1	524.121	429.045	436.798	176.188	269.707	190.676
ENSMUSG00000040007	881.83	-0.855347	0.168364	-5.08034	3.76764e-07	4.4722e-06	Bahd1	627.604	557.089	698.29	1177.4	988.927	1241.66
ENSMUSG00000042747	629.963	0.964514	0.190867	5.05332	4.3419e-07	5.10884e-06	Krtcap2	992.668	743.423	763.907	413.568	490.536	375.677
ENSMUSG00000039770	931.278	-0.7188	0.141821	-5.06834	4.01292e-07	4.739e-06	Ypel5	707.132	678.445	726.691	1173.18	1211.5	1090.71
ENSMUSG00000030064	252.283	1.29857	0.25678	5.05712	4.2564e-07	5.01554e-06	Frmd4b	371.771	385.089	318.295	179.353	96.8852	162.302
ENSMUSG00000042363	736.88	-0.967212	0.19071	-5.07163	3.94427e-07	4.66474e-06	Lgalsl	477.17	474.911	543.55	873.557	838.799	1213.29
ENSMUSG00000028339	24.8295	-3.22096	0.637766	-5.05037	4.40949e-07	5.18083e-06	Col15a1	4.79087	3.82222	5.87621	32.7056	65.463	36.3193
ENSMUSG00000037089	705.349	0.846601	0.16789	5.0426	4.59259e-07	5.36477e-06	Slc35b2	948.592	903.956	867.721	563.381	522.831	425.616
ENSMUSG00000006398	139.73	1.88926	0.374102	5.05013	4.41507e-07	5.18362e-06	Cdc20	284.578	155.756	219.379	94.9518	34.9136	48.804
ENSMUSG00000048756	1758.81	-0.912377	0.180148	-5.0646	4.09258e-07	4.82955e-06	Foxo3	1030.99	1442.89	1186.99	2222.93	1996.18	2672.87
ENSMUSG00000035311	713.625	0.831164	0.16473	5.04563	4.52034e-07	5.29198e-06	Gnptab	812.531	946.956	981.327	467.374	510.611	562.948
ENSMUSG00000026615	1357.59	0.752828	0.149204	5.04562	4.52046e-07	5.29198e-06	Eprs	1664.35	1911.11	1536.63	956.903	1048.28	1028.29
ENSMUSG00000028051	187.732	-1.22105	0.241685	-5.05223	4.36686e-07	5.13447e-06	Hcn3	133.186	98.4223	106.751	225.774	304.621	257.64
ENSMUSG00000041261	116.847	1.74748	0.346296	5.04621	4.50658e-07	5.28339e-06	Car8	179.178	172	188.039	63.3012	27.058	71.5035
ENSMUSG00000060636	1332.43	1.10359	0.219149	5.03577	4.75919e-07	5.53937e-06	Rpl35a	2107.02	1253.69	2095.85	791.265	997.656	749.085
ENSMUSG00000047040	3110.27	-0.67484	0.133668	-5.04862	4.45019e-07	5.22106e-06	Prr15l	2436.64	2307.67	2443.52	4106.14	3917.3	3450.33
ENSMUSG00000040033	2172.33	-0.704397	0.139304	-5.05655	4.26916e-07	5.02691e-06	Stat2	1590.57	1621.58	1744.26	2563.7	2527.74	2986.12
ENSMUSG00000036327	151.343	1.25133	0.248732	5.03083	4.88356e-07	5.66781e-06	Qsox2	235.711	230.289	173.348	88.6217	88.1568	91.9331
ENSMUSG00000007659	1288.47	-0.754624	0.149629	-5.04329	4.57602e-07	5.34928e-06	Bcl2l1	957.215	859.045	1060.66	1733.4	1555.4	1565.13
ENSMUSG00000003863	579.433	-0.957957	0.190173	-5.0373	4.72133e-07	5.51117e-06	Ppfia3	432.136	362.156	387.83	683.653	928.702	682.121
ENSMUSG00000020300	1869.42	-0.816864	0.161944	-5.04412	4.5561e-07	5.32984e-06	Cpeb4	1196.76	1612.98	1251.63	2273.57	2327.86	2553.7
ENSMUSG00000017204	17.6104	-5.15409	1.0262	-5.02252	5.09979e-07	5.91452e-06	Gsdma	0	1.91111	0.979369	28.4855	43.642	30.6444
ENSMUSG00000019984	732.177	-0.783059	0.155514	-5.03531	4.77088e-07	5.54499e-06	Med23	495.376	590.534	528.859	967.453	939.176	871.662
ENSMUSG00000024193	834.042	-0.947893	0.18819	-5.03689	4.73149e-07	5.51905e-06	Phf1	586.402	445.289	676.744	1192.17	1018.6	1085.04
ENSMUSG00000089960	491.001	-1.13488	0.22537	-5.03561	4.76317e-07	5.54002e-06	Ugt1a1	285.536	253.222	382.933	543.335	658.121	822.858
ENSMUSG00000022197	846.192	-0.982004	0.195188	-5.03105	4.87791e-07	5.66532e-06	Pdzd2	424.471	654.556	627.775	1096.17	1225.47	1048.72
ENSMUSG00000033060	7499.22	-0.743562	0.147656	-5.03578	4.75907e-07	5.53937e-06	Lmo7	4989.21	5912.03	5923.22	10178.8	8188.11	9803.93
ENSMUSG00000031392	533.921	0.810629	0.16185	5.00852	5.48508e-07	6.31155e-06	Irak1	660.182	688.956	691.434	420.953	390.159	351.843
ENSMUSG00000014361	2805.59	-0.796827	0.158216	-5.03632	4.74575e-07	5.53169e-06	Mertk	1870.35	2046.8	2231.98	3337.03	3179.76	4167.63
ENSMUSG00000032357	330.635	-1.5118	0.301223	-5.01887	5.19769e-07	6.01081e-06	Tinag	123.604	233.156	158.658	375.587	703.509	389.297
ENSMUSG00000028832	134.549	1.82649	0.364344	5.01308	5.35643e-07	6.18995e-06	Stmn1	200.258	196.845	232.11	98.1169	32.2951	47.669
ENSMUSG00000056698	515.391	-0.904568	0.180193	-5.02	5.16707e-07	5.98395e-06	Elmod3	357.399	408.978	310.46	609.802	723.584	682.121
ENSMUSG00000037326	1529.3	-0.706793	0.140751	-5.0216	5.12432e-07	5.9387e-06	Capn15	1191.01	1071.18	1224.21	1768.21	2022.37	1898.82
ENSMUSG00000033427	365.097	-1.34076	0.267597	-5.01036	5.43287e-07	6.26039e-06	Upb1	175.346	212.133	233.09	363.982	738.422	467.61
ENSMUSG00000018921	213.42	1.14424	0.228651	5.00429	5.60688e-07	6.43339e-06	Pelp1	327.695	270.422	283.038	158.253	111.723	129.387
ENSMUSG00000069793	101.169	2.30794	0.460878	5.00771	5.50809e-07	6.33352e-06	Slfn9	160.015	172.956	171.39	60.1361	9.60124	32.9143
ENSMUSG00000037474	48.5699	2.37999	0.47552	5.00503	5.58533e-07	6.41777e-06	Dtl	72.8212	92.689	78.3495	22.1554	6.10988	19.2946
ENSMUSG00000090086	441.798	-0.85061	0.169756	-5.01077	5.42134e-07	6.25156e-06	NA	301.825	322.978	321.233	551.775	624.08	528.899
ENSMUSG00000085156	22.6662	3.25926	0.652216	4.99722	5.81639e-07	6.63831e-06	Snhg15	48.8669	35.3556	39.1747	4.22008	6.10988	2.26995
ENSMUSG00000081094	142.654	1.35559	0.271359	4.99556	5.8666e-07	6.68866e-06	Rpl19-ps11	171.513	260.867	183.142	85.4566	81.1741	73.7735
ENSMUSG00000020571	1684.18	0.900629	0.180033	5.00259	5.65663e-07	6.48127e-06	Pdia6	2522.87	1838.49	2219.25	967.453	1281.33	1275.71
ENSMUSG00000064105	504.288	-0.956035	0.190743	-5.01216	5.38223e-07	6.21532e-06	Cnnm2	295.117	418.534	315.357	629.847	656.376	710.495
ENSMUSG00000020328	258.493	1.11622	0.223469	4.99495	5.88515e-07	6.70509e-06	Nudcd2	391.893	345.911	324.171	129.767	194.643	164.572
ENSMUSG00000001569	341.053	1.02566	0.205191	4.99856	5.77604e-07	6.60405e-06	Nom1	462.798	512.178	396.644	257.425	190.279	226.995
ENSMUSG00000060508	1120.19	-0.87048	0.173766	-5.00949	5.45733e-07	6.28409e-06	Nlrp9b	898.767	736.734	741.382	1560.37	1584.2	1199.67
ENSMUSG00000022200	4359.12	-0.681673	0.135822	-5.01887	5.19753e-07	6.01081e-06	Golph3	3186.89	3603.4	3253.46	4938.55	5306.87	5865.56
ENSMUSG00000032292	26.2571	3.1064	0.622496	4.99023	6.03065e-07	6.86118e-06	Nr2e3	32.5779	53.5111	54.8446	3.16506	4.3642	9.07981
ENSMUSG00000040521	239.498	1.19469	0.23942	4.98991	6.04061e-07	6.86769e-06	Tsfm	403.391	277.111	320.254	126.602	174.568	135.062
ENSMUSG00000030739	22993.3	-0.731256	0.145913	-5.0116	5.39793e-07	6.22901e-06	Myh14	17746.3	14608.5	19508	28893.8	27582.6	29620.6
ENSMUSG00000006369	9147.67	-0.828863	0.165841	-4.99795	5.79434e-07	6.62029e-06	Fbln1	6081.53	6628.69	7060.27	10082.8	14312.8	10719.9
ENSMUSG00000060739	973.903	0.689622	0.138347	4.98471	6.20538e-07	7.02537e-06	Nsa2	1193.88	1172.47	1240.86	772.275	748.897	715.035
ENSMUSG00000031007	2603.4	0.747213	0.149528	4.99715	5.81833e-07	6.63831e-06	Atp6ap2	3130.35	3487.78	3169.24	2018.25	1666.25	2148.51
ENSMUSG00000029178	2129.76	-1.09998	0.219902	-5.00215	5.66959e-07	6.49152e-06	Klf3	953.383	1730.51	1380.91	2493.01	2747.7	3473.03
ENSMUSG00000086813	57.8328	2.01322	0.403697	4.98695	6.13392e-07	6.95421e-06	NA	89.1101	124.222	64.6383	21.1004	21.821	26.1045
ENSMUSG00000069237	4596.28	-0.786	0.157055	-5.00461	5.59743e-07	6.42711e-06	Fam8a1	2856.32	3679.85	3586.45	5302.53	5629.82	6522.71
ENSMUSG00000025648	4600.55	-0.69329	0.138677	-4.99933	5.75303e-07	6.58239e-06	Pfkfb4	3638.19	3262.27	3648.15	5589.5	6301.03	5164.14
ENSMUSG00000041945	913.128	-0.731909	0.146261	-5.00414	5.61129e-07	6.43388e-06	Mfsd9	658.265	736.734	664.012	1067.68	1162.62	1189.46
ENSMUSG00000073854	71.7063	2.11604	0.424723	4.98216	6.28788e-07	7.10386e-06	NA	61.3231	132.822	155.72	21.1004	33.1679	26.1045
ENSMUSG00000030695	15770.3	0.686123	0.137516	4.98941	6.05627e-07	6.88065e-06	Aldoa	22231.5	17810.6	18311.3	12382.8	11813.9	12071.6
ENSMUSG00000040896	11.5932	-7.02872	1.41149	-4.97964	6.37041e-07	7.18204e-06	Kcnd3	0	0	0	34.8157	16.584	18.1596
ENSMUSG00000031004	506.495	1.67864	0.336558	4.98768	6.11098e-07	6.93794e-06	Mki67	870.022	907.778	536.694	318.616	107.359	298.499
ENSMUSG00000026694	53.2236	1.96373	0.3946	4.9765	6.47446e-07	7.27398e-06	Mettl13	108.274	73.5778	72.4733	22.1554	23.5667	19.2946
ENSMUSG00000035840	1236.85	-0.990951	0.198529	-4.99147	5.99202e-07	6.82205e-06	Lysmd3	660.182	1012.89	810.917	1357.81	1713.38	1865.9
ENSMUSG00000028757	3066.92	0.748657	0.150207	4.98419	6.22235e-07	7.03966e-06	Ddost	4492.88	3456.25	3586.45	2239.81	2244.94	2381.18
ENSMUSG00000027201	89.5024	1.80347	0.362221	4.97892	6.39397e-07	7.20357e-06	Myef2	166.722	141.422	108.71	54.861	24.4395	40.8592
ENSMUSG00000015869	5832.98	0.648558	0.13014	4.98354	6.24321e-07	7.05832e-06	Prpsap1	7762.16	6778.72	6826.2	4298.15	4550.99	4781.66
ENSMUSG00000014907	41.311	2.36717	0.475893	4.97417	6.55271e-07	7.34658e-06	Naf1	65.1558	76.4445	65.6177	20.0454	6.98272	13.6197
ENSMUSG00000056938	2945.34	-0.805411	0.161486	-4.98749	6.11692e-07	6.93981e-06	Acbd4	2322.61	1946.47	2163.43	3359.18	4443.63	3436.71
ENSMUSG00000036112	1247.25	0.687803	0.13822	4.97616	6.48575e-07	7.28161e-06	Metap2	1598.23	1536.53	1481.78	1009.65	890.297	967
ENSMUSG00000007594	44.8529	-2.50476	0.50352	-4.9745	6.54169e-07	7.33931e-06	Hapln4	10.5399	20.0667	9.79369	63.3012	114.342	51.074
ENSMUSG00000022853	5433.03	-0.796228	0.159855	-4.98095	6.3274e-07	7.13853e-06	Ehhadh	3715.8	4534.11	3662.84	6213.01	8014.41	6458.02
ENSMUSG00000026924	3444.51	-0.736201	0.147648	-4.98618	6.15847e-07	6.97715e-06	Sec16a	2339.86	2933.56	2478.78	4212.69	4012.44	4689.72
ENSMUSG00000019188	1769.75	0.741023	0.149183	4.9672	6.7928e-07	7.60521e-06	H13	2529.58	1973.22	2140.9	1280.79	1358.14	1335.87
ENSMUSG00000059552	526.8	0.86187	0.17367	4.9627	6.95191e-07	7.77259e-06	Trp53	699.467	731.956	607.209	417.788	349.136	355.248
ENSMUSG00000057069	719.561	-0.99256	0.19937	-4.97848	6.40843e-07	7.21484e-06	Ero1b	403.391	586.712	453.448	976.949	803.885	1092.98
ENSMUSG00000032375	78.4713	-1.75904	0.354038	-4.96851	6.74703e-07	7.5592e-06	Aph1b	25.8707	34.4	47.0097	117.107	97.7581	148.682
ENSMUSG00000056313	753.809	-0.901076	0.181054	-4.97685	6.46276e-07	7.26588e-06	Tcim	604.608	417.578	555.302	1015.98	1005.51	923.871
ENSMUSG00000021919	17.9743	-5.1853	1.04588	-4.95784	7.12803e-07	7.95849e-06	Chat	0	1.91111	0.979369	41.1458	44.5148	19.2946
ENSMUSG00000069094	629.713	-0.900588	0.180912	-4.97804	6.42321e-07	7.22644e-06	Pde7a	431.178	390.822	495.561	765.945	743.66	951.11
ENSMUSG00000037573	5834.93	-0.612538	0.122951	-4.98198	6.29364e-07	7.10539e-06	Tob1	4535.04	4939.27	4368.96	7020.1	6927.73	7218.45
ENSMUSG00000031146	236.531	1.83925	0.370902	4.95886	7.09095e-07	7.92256e-06	Plp2	409.14	370.756	328.088	107.612	40.1506	163.437
ENSMUSG00000031508	431.364	0.932829	0.188591	4.94631	7.56347e-07	8.40138e-06	Ankrd10	559.573	567.6	571.951	241.6	342.153	305.309
ENSMUSG00000074892	3838.61	3.5117	0.710578	4.94203	7.73141e-07	8.56708e-06	B3galt5	8813.28	5629.18	6732.18	633.012	168.458	1055.53
ENSMUSG00000085385	101.945	1.46586	0.296314	4.94698	7.53721e-07	8.38638e-06	Snhg17	125.521	153.845	169.431	46.4209	50.6247	65.8286
ENSMUSG00000074918	167.4	1.14533	0.231556	4.94623	7.56628e-07	8.40138e-06	Inafm2	253.916	230.289	207.626	93.8968	110.851	107.823
ENSMUSG00000078784	301.973	1.25839	0.254612	4.94238	7.71756e-07	8.5576e-06	Rbis	473.338	451.023	354.531	176.188	233.048	123.712
ENSMUSG00000022965	5750.8	-0.643725	0.129952	-4.95356	7.2869e-07	8.12465e-06	Ifngr2	4338.61	4700.38	4427.73	7002.17	7597.2	6438.72
ENSMUSG00000044254	115.604	1.84632	0.373251	4.94658	7.55294e-07	8.3981e-06	Pcsk9	198.342	170.089	173.348	66.4663	21.821	63.5587
ENSMUSG00000029720	1044.41	-0.736844	0.148678	-4.95595	7.19768e-07	8.0307e-06	NA	766.539	710.934	872.617	1340.93	1280.46	1295.01
ENSMUSG00000037523	2329.2	-0.706347	0.142255	-4.96536	6.85743e-07	7.67225e-06	Mavs	1846.4	1895.82	1567.97	2708.24	2904.81	3051.95
ENSMUSG00000035754	342.541	1.11801	0.226531	4.93535	8.00054e-07	8.8507e-06	Wdr18	521.246	445.289	441.695	184.629	281.927	180.461
ENSMUSG00000031985	569.509	0.75632	0.15331	4.93326	8.08683e-07	8.92422e-06	Gnpat	687.01	742.467	716.898	408.293	427.691	434.696
ENSMUSG00000038838	300.848	1.02427	0.20754	4.93528	8.00379e-07	8.8507e-06	Vars2	469.505	341.134	399.582	178.298	207.736	208.836
ENSMUSG00000041439	1159.29	-0.858494	0.173443	-4.94972	7.43186e-07	8.28056e-06	Mfsd6	691.801	911.601	868.7	1618.4	1283.07	1582.16
ENSMUSG00000015647	256.782	-1.16402	0.235352	-4.94586	7.58079e-07	8.41171e-06	Lama5	157.14	120.4	197.832	327.056	342.153	396.107
ENSMUSG00000038151	334.154	-1.34452	0.271667	-4.94913	7.45456e-07	8.30013e-06	Prdm1	217.505	166.267	182.163	464.209	314.222	660.556
ENSMUSG00000029061	74.3382	-1.82582	0.36998	-4.93491	8.01888e-07	8.86133e-06	Mmp23	22.9962	44.9111	30.3604	108.667	144.891	94.2031
ENSMUSG00000018102	1137.31	-0.86782	0.175706	-4.93903	7.85114e-07	8.69379e-06	H2bc4	810.615	797.889	807.979	1359.92	1802.41	1245.07
ENSMUSG00000023092	102.225	1.37843	0.280002	4.92294	8.52531e-07	9.36973e-06	Fhl1	142.768	165.311	135.153	59.0811	61.0988	49.939
ENSMUSG00000036880	7933.26	1.15434	0.234468	4.92325	8.51166e-07	9.36108e-06	Acaa2	11475.1	11569.9	9800.54	3540.65	7180.85	4032.57
ENSMUSG00000039195	340.814	1.05633	0.214537	4.92374	8.49074e-07	9.34443e-06	Bbln	558.615	420.445	402.52	215.224	253.996	194.081
ENSMUSG00000022360	109.949	1.75531	0.356137	4.92874	8.27614e-07	9.11486e-06	Atad2	160.973	176.778	170.41	71.7414	25.3124	54.4789
ENSMUSG00000079550	49.7977	2.04584	0.415706	4.92136	8.59459e-07	9.43945e-06	Mpp4	71.863	65.9334	102.834	14.7703	21.821	21.5646
ENSMUSG00000019854	116.652	1.62094	0.328876	4.92873	8.2765e-07	9.11486e-06	Reps1	176.304	184.422	166.493	64.3562	32.2951	76.0434
ENSMUSG00000019923	246.14	1.0242	0.208316	4.91657	8.80755e-07	9.66022e-06	Zwint	290.327	355.467	343.758	173.023	144.019	170.247
ENSMUSG00000023952	3824.45	-0.911666	0.184848	-4.93198	8.13987e-07	8.97662e-06	Gtpbp2	2537.24	2069.73	3357.28	5327.85	4695.88	4958.71
ENSMUSG00000034471	1244.76	-0.67941	0.137699	-4.93403	8.05503e-07	8.8952e-06	Caskin2	972.546	918.29	980.348	1431.66	1616.5	1549.24
ENSMUSG00000039356	92.4615	1.45069	0.295341	4.91193	9.01859e-07	9.8716e-06	Exosc2	137.019	127.089	142.008	60.1361	45.3877	43.1291
ENSMUSG00000000568	1608.72	0.745469	0.151851	4.90922	9.14396e-07	1.00021e-05	Hnrnpd	2162.6	1772.56	2111.52	1257.58	1263	1085.04
ENSMUSG00000060950	88.1266	1.58715	0.323059	4.91287	8.97528e-07	9.83751e-06	Trmt61a	158.099	112.756	125.359	41.1458	35.7864	55.6139
ENSMUSG00000073598	80.2256	1.94774	0.396501	4.91231	9.00082e-07	9.85882e-06	Smim33	166.722	95.5556	119.483	47.4759	19.2025	32.9143
ENSMUSG00000007050	179.632	1.21961	0.248575	4.90642	9.27542e-07	1.01109e-05	Lsm2	308.532	222.645	223.296	108.667	120.452	94.2031
ENSMUSG00000071172	1841.07	0.656523	0.133964	4.90075	9.54718e-07	1.03702e-05	Srsf3	2340.82	2139.49	2278.99	1477.03	1485.57	1324.52
ENSMUSG00000035725	423.589	-1.16204	0.236255	-4.91857	8.7177e-07	9.56816e-06	Prkx	192.593	292.4	299.687	693.148	456.495	607.213
ENSMUSG00000026456	149.77	1.36238	0.277679	4.9063	9.28095e-07	1.01109e-05	Cyb5r1	249.125	202.578	194.894	110.777	66.3358	74.9085
ENSMUSG00000032498	189.238	1.12657	0.229571	4.90731	9.23362e-07	1.00865e-05	Mlh1	273.079	254.178	250.718	119.217	98.6309	139.602
ENSMUSG00000028972	56.7645	2.94208	0.600251	4.90142	9.51455e-07	1.03444e-05	Car6	93.901	32.4889	175.307	6.33012	20.0753	12.4847
ENSMUSG00000079534	12.3944	-7.13389	1.4561	-4.89932	9.61704e-07	1.04208e-05	Pwwp4c	0	0	0	11.6052	48.0062	14.7547
ENSMUSG00000025232	2185.01	0.690731	0.140993	4.89905	9.62996e-07	1.04278e-05	Hexa	2914.76	2759.65	2421	1713.35	1739.57	1561.73
ENSMUSG00000020116	350.709	1.02054	0.20825	4.90055	9.5568e-07	1.03702e-05	Pno1	540.41	487.334	381.954	202.564	251.378	240.615
ENSMUSG00000083645	10.771	-6.92199	1.41377	-4.89611	9.77524e-07	1.05639e-05	NA	0	0	0	28.4855	15.7111	20.4296
ENSMUSG00000076438	10.5681	-6.89694	1.4094	-4.89352	9.90489e-07	1.06897e-05	Oxct2b	0	0	0	16.8803	22.6938	23.8345
ENSMUSG00000022390	118.168	1.57379	0.321169	4.90021	9.57343e-07	1.03805e-05	Zc3h7b	164.806	207.356	157.678	66.4663	36.6593	76.0434
ENSMUSG00000047446	996.335	-0.806776	0.164431	-4.90647	9.27291e-07	1.01109e-05	Arl4a	745.459	714.756	714.939	1179.51	1495.17	1128.17
ENSMUSG00000027615	358.395	1.01285	0.206779	4.89822	9.67065e-07	1.04649e-05	Hps3	439.802	513.134	483.808	255.315	185.915	272.394
ENSMUSG00000004266	714.57	-0.846735	0.172525	-4.90789	9.20599e-07	1.00631e-05	Ptpn6	541.368	487.334	503.395	1077.18	874.585	803.564
ENSMUSG00000070002	972.357	-0.826567	0.168466	-4.90643	9.27469e-07	1.01109e-05	Ell	774.204	568.556	760.969	1224.88	1275.22	1230.31
ENSMUSG00000026094	1665.04	-0.73649	0.150288	-4.90054	9.5575e-07	1.03702e-05	Stk17b	1097.11	1410.4	1239.88	2077.33	2183.85	1981.67
ENSMUSG00000026478	130.474	1.96241	0.401209	4.89123	1.00209e-06	1.08078e-05	Lamc1	154.266	207.356	260.512	72.7964	20.9482	66.9636
ENSMUSG00000004931	1449.24	-0.78763	0.160573	-4.90511	9.33751e-07	1.01588e-05	Apba3	1227.42	911.601	1050.86	1759.77	1975.24	1770.56
ENSMUSG00000020661	806.216	-0.750014	0.152879	-4.90593	9.29839e-07	1.0123e-05	Dnmt3a	574.904	652.645	575.869	962.178	977.581	1094.12
ENSMUSG00000020111	4388.42	-0.632485	0.129143	-4.89757	9.70311e-07	1.0493e-05	Micu1	3496.38	3380.76	3448.36	5302.53	5798.27	4904.23
ENSMUSG00000007458	2392.11	0.646314	0.13255	4.87599	1.08265e-06	1.15915e-05	M6pr	2959.8	2889.6	2908.72	1969.72	1935.96	1688.85
ENSMUSG00000023156	171.811	1.19974	0.245919	4.8786	1.06841e-06	1.14694e-05	Rpp14	264.456	231.245	223.296	93.8968	128.307	89.6632
ENSMUSG00000045319	59.4517	1.92902	0.395297	4.87992	1.06129e-06	1.14082e-05	Proser2	98.6919	83.1334	100.875	34.8157	24.4395	14.7547
ENSMUSG00000021733	8208.53	-1.16835	0.238884	-4.89087	1.00392e-06	1.08203e-05	Slc4a7	3207.97	6624.87	5332.66	9450.87	10872.1	13762.7
ENSMUSG00000024795	85.8068	1.6043	0.328936	4.87725	1.07575e-06	1.15329e-05	Kif20b	139.893	141.422	105.772	54.861	33.1679	39.7242
ENSMUSG00000029352	67.4036	-1.80738	0.370055	-4.88409	1.03907e-06	1.11842e-05	Crybb3	33.5361	19.1111	37.216	90.7317	101.249	122.577
ENSMUSG00000024426	380.326	-0.946535	0.193729	-4.88586	1.02979e-06	1.10917e-05	Atat1	273.079	248.445	258.553	440.998	594.404	466.475
ENSMUSG00000072872	788.568	-0.886224	0.181101	-4.89352	9.90463e-07	1.06897e-05	Rybp	482.919	609.645	568.034	947.408	911.245	1212.16
ENSMUSG00000066551	550.303	0.905259	0.185682	4.87533	1.08629e-06	1.16228e-05	Hmgb1	731.086	655.512	764.887	361.872	329.933	458.531
ENSMUSG00000026395	292.617	-1.31031	0.268455	-4.88094	1.05581e-06	1.13568e-05	Ptprc	128.395	170.089	205.667	439.943	290.656	520.954
ENSMUSG00000034923	28.736	-3.67339	0.753273	-4.87658	1.07943e-06	1.15647e-05	Ly6g6f	9.58174	0	2.93811	82.2916	40.1506	37.4542
ENSMUSG00000085957	96.8455	1.72102	0.353948	4.86235	1.16e-06	1.23624e-05	Syna	140.852	188.245	117.524	40.0908	63.7173	30.6444
ENSMUSG00000020834	31.1459	2.58778	0.532205	4.86238	1.15984e-06	1.23624e-05	Dhrs13	51.7414	58.2889	49.9478	13.7153	5.23704	7.94484
ENSMUSG00000020741	2555.76	0.782551	0.16101	4.86027	1.17228e-06	1.24768e-05	Cluh	3330.61	3547.02	2820.58	1679.59	2164.64	1792.13
ENSMUSG00000003847	1892.29	-0.799501	0.164019	-4.87446	1.09109e-06	1.16665e-05	Nfat5	1179.51	1526.02	1437.71	2085.77	2636.85	2487.87
ENSMUSG00000015966	108.244	-1.54975	0.318187	-4.87056	1.11281e-06	1.18908e-05	Il17rb	56.5322	73.5778	35.2573	155.088	178.059	150.952
ENSMUSG00000059070	4614.6	0.933844	0.192172	4.85941	1.17734e-06	1.25142e-05	Rpl18	7482.38	4645.91	6046.62	3283.22	3523.65	2705.78
ENSMUSG00000061024	111.332	1.6698	0.343521	4.86084	1.16891e-06	1.24491e-05	Rrs1	239.543	106.067	162.575	56.9711	50.6247	52.2089
ENSMUSG00000040600	5595.51	-0.770158	0.157845	-4.87922	1.06508e-06	1.14413e-05	Eps8l3	3628.6	4161.45	4618.7	7340.83	6040.92	7782.54
ENSMUSG00000028962	2464.74	-0.743571	0.15273	-4.86854	1.12426e-06	1.20052e-05	Slc4a2	1813.82	1884.36	1832.4	2705.07	3610.94	2941.86
ENSMUSG00000023990	398.376	-0.938424	0.19284	-4.86633	1.13692e-06	1.21324e-05	Tfeb	261.581	244.622	313.398	597.141	492.282	481.23
ENSMUSG00000034424	520.317	0.96287	0.198462	4.85165	1.22439e-06	1.29377e-05	Gcsh	687.01	776.867	600.353	297.516	424.2	335.953
ENSMUSG00000001785	173.298	1.3466	0.277631	4.85034	1.23252e-06	1.30151e-05	Pwp1	270.205	275.2	201.75	102.337	122.198	68.0986
ENSMUSG00000000631	8044.69	-0.647934	0.132836	-4.87768	1.0734e-06	1.15154e-05	Myo18a	6191.72	5882.4	6729.24	9669.26	9106.34	10689.2
ENSMUSG00000030087	35.0507	-2.82788	0.582573	-4.85412	1.2092e-06	1.28107e-05	Klf15	8.62356	7.64445	9.79369	32.7056	103.868	47.669
ENSMUSG00000030505	61.866	2.12879	0.438475	4.85499	1.20391e-06	1.27714e-05	Prmt3	121.688	99.3778	80.3082	22.1554	11.3469	36.3193
ENSMUSG00000024691	59.2267	1.80951	0.373148	4.8493	1.23896e-06	1.30746e-05	Fam111a	95.8174	76.4445	103.813	27.4305	20.0753	31.7793
ENSMUSG00000042628	1325.69	-0.747901	0.153918	-4.85908	1.1793e-06	1.25267e-05	Zfyve1	847.984	1032	1089.06	1647.94	1744.81	1592.37
ENSMUSG00000061825	9650.43	-0.833685	0.171543	-4.85993	1.17428e-06	1.24899e-05	Ces2c	5929.18	7799.25	7083.77	10488	14705.6	11896.8
ENSMUSG00000028760	1569.14	0.773862	0.159373	4.85565	1.19991e-06	1.27373e-05	Eif4g3	2275.66	1913.02	1751.11	1117.27	1083.19	1274.58
ENSMUSG00000028542	121.593	2.26534	0.466895	4.85193	1.22268e-06	1.29366e-05	Slc6a9	154.266	185.378	263.45	56.9711	10.4741	59.0188
ENSMUSG00000042302	330.707	-1.38775	0.286035	-4.85169	1.22414e-06	1.29377e-05	Ehbp1	157.14	186.333	205.667	321.781	707	406.322
ENSMUSG00000033285	154.093	1.19266	0.24613	4.84563	1.26213e-06	1.33017e-05	Wdr3	234.753	218.822	189.018	98.1169	79.4284	104.418
ENSMUSG00000040189	586.445	-0.955714	0.196878	-4.85436	1.20776e-06	1.28039e-05	Odad1	437.885	325.845	433.86	717.414	914.736	688.931
ENSMUSG00000010554	195.56	1.12789	0.23304	4.83991	1.29898e-06	1.36723e-05	Mettl16	301.825	232.2	271.285	138.208	126.562	103.283
ENSMUSG00000022471	284.336	0.890534	0.183995	4.84	1.29842e-06	1.36723e-05	Xrcc6	377.52	360.245	370.201	195.179	192.898	209.971
ENSMUSG00000005107	1280.43	-0.870373	0.179386	-4.85194	1.22258e-06	1.29366e-05	Slc2a9	926.554	846.623	944.111	1397.9	2047.68	1519.73
ENSMUSG00000032254	193.472	1.212	0.250456	4.83917	1.30383e-06	1.37144e-05	Kif23	280.745	265.645	263.45	131.878	82.9198	136.197
ENSMUSG00000022385	41.7225	2.33465	0.482897	4.83467	1.33364e-06	1.39825e-05	Gtse1	78.5702	53.5111	76.3907	18.9904	6.98272	15.8897
ENSMUSG00000037070	122.671	1.41555	0.292657	4.83689	1.31883e-06	1.38542e-05	Rbmxl1	178.22	202.578	153.761	71.7414	48.0062	81.7183
ENSMUSG00000028538	100.918	2.01388	0.416192	4.83883	1.30605e-06	1.37288e-05	St3gal3	155.224	150.022	179.224	54.861	13.9654	52.2089
ENSMUSG00000029994	11746.5	-0.822963	0.169769	-4.84754	1.25003e-06	1.31828e-05	Anxa4	9042.28	8738.56	7672.37	12644.4	18441.4	13939.8
ENSMUSG00000027752	75.5662	1.92404	0.397813	4.83656	1.32106e-06	1.38596e-05	Exosc8	156.182	108.933	93.04	36.9257	17.4568	40.8592
ENSMUSG00000028034	796.74	0.694302	0.143682	4.83219	1.35037e-06	1.41487e-05	Fubp1	968.714	1015.76	969.575	603.471	583.93	638.992
ENSMUSG00000031453	79.8733	1.74626	0.361426	4.83157	1.3546e-06	1.41839e-05	Rasa3	111.148	129.956	127.318	42.2008	20.9482	47.669
ENSMUSG00000034321	71.288	1.58904	0.329399	4.82406	1.40663e-06	1.46621e-05	Exosc1	112.106	115.622	93.04	40.0908	30.5494	36.3193
ENSMUSG00000024590	296.167	1.19475	0.247299	4.83121	1.35706e-06	1.42004e-05	Lmnb1	484.836	363.111	387.83	219.444	126.562	195.216
ENSMUSG00000031657	92.116	1.86249	0.385712	4.8287	1.37426e-06	1.43711e-05	Heatr3	169.597	133.778	129.277	50.641	18.3296	51.074
ENSMUSG00000025764	796.224	-0.8014	0.16569	-4.83673	1.31989e-06	1.38563e-05	Jade1	504.957	590.534	646.383	917.867	1043.92	1073.69
ENSMUSG00000045799	153.885	1.5059	0.3121	4.82504	1.39974e-06	1.45998e-05	NA	278.829	152.889	250.718	102.337	60.2259	78.3134
ENSMUSG00000045103	118.885	1.38119	0.286757	4.81661	1.46019e-06	1.51715e-05	Dmd	135.102	200.667	179.224	70.6863	54.9889	72.6385
ENSMUSG00000033701	193.899	1.24358	0.258237	4.81563	1.46733e-06	1.52261e-05	Acbd6	343.984	216.911	256.595	128.712	96.8852	120.308
ENSMUSG00000060904	3572.32	0.620059	0.128682	4.81855	1.44603e-06	1.50445e-05	Arl1	4714.21	4086.91	4183.86	2781.03	2789.6	2878.3
ENSMUSG00000024892	3901.86	-1.0065	0.208492	-4.82749	1.38264e-06	1.44493e-05	Pcx	2312.07	2403.22	3064.44	6258.38	3672.04	5700.99
ENSMUSG00000030822	1287.8	-0.726506	0.150612	-4.82371	1.40916e-06	1.4679e-05	Prr14	1017.58	880.067	1013.65	1512.9	1780.59	1522
ENSMUSG00000041729	13.4376	-7.24845	1.50731	-4.80888	1.51782e-06	1.56896e-05	Coro2b	0	0	0	32.7056	44.5148	3.40493
ENSMUSG00000038354	21.0559	-4.64649	0.966155	-4.80926	1.51488e-06	1.56793e-05	Ankrd35	0	1.91111	2.93811	44.3108	11.3469	65.8286
ENSMUSG00000027762	17.1875	-5.71735	1.19046	-4.80265	1.56582e-06	1.61445e-05	Sucnr1	1.91635	0	0	29.5406	41.0235	30.6444
ENSMUSG00000024055	1649.81	-0.745565	0.154816	-4.81582	1.46598e-06	1.52219e-05	Cyp4f13	1223.59	1191.58	1283.95	1904.31	2412.53	1882.93
ENSMUSG00000021585	2420.82	-0.690035	0.143204	-4.81854	1.4461e-06	1.50445e-05	Cast	1610.69	2023.87	1923.48	3092.26	2955.44	2919.16
ENSMUSG00000009647	4985.19	-0.695942	0.144211	-4.82586	1.39399e-06	1.45491e-05	Mcu	3962.05	3696.09	3758.82	5252.94	6671.99	6569.25
ENSMUSG00000003438	500.844	0.805105	0.167689	4.80118	1.57736e-06	1.62427e-05	Timm50	648.684	626.845	635.61	411.458	346.517	335.953
ENSMUSG00000070780	7260.37	-0.806513	0.167083	-4.82703	1.38585e-06	1.44735e-05	Rbm47	5112.81	5103.63	5629.41	8797.81	7642.59	11276
ENSMUSG00000006678	37.4062	2.16717	0.451729	4.7975	1.60659e-06	1.65123e-05	Pola1	55.5741	62.1112	65.6177	14.7703	10.4741	15.8897
ENSMUSG00000024411	81.1483	1.67685	0.349197	4.80203	1.57066e-06	1.61841e-05	Aqp4	132.228	121.356	116.545	43.2558	23.5667	49.939
ENSMUSG00000015305	795.025	-1.07457	0.223449	-4.80902	1.51668e-06	1.56879e-05	Sash1	354.524	594.356	586.642	1240.7	907.753	1086.17
ENSMUSG00000041237	11647.2	-0.736174	0.152824	-4.81712	1.45643e-06	1.51422e-05	Pklr	9373.81	8234.03	8607.67	12127.5	16405	15134.9
ENSMUSG00000041268	99.3113	-1.6281	0.338967	-4.80312	1.56214e-06	1.61169e-05	Dmxl2	27.787	65.9334	51.9065	156.143	143.146	150.952
ENSMUSG00000051391	1077.58	0.788306	0.164114	4.80341	1.55987e-06	1.61037e-05	Ywhag	1448.76	1423.78	1221.27	716.359	742.787	912.521
ENSMUSG00000023088	69.6434	1.75592	0.366212	4.79482	1.62818e-06	1.67129e-05	Abcc1	101.566	116.578	103.813	44.3108	20.9482	30.6444
ENSMUSG00000040888	207.565	0.983179	0.205361	4.78757	1.68816e-06	1.73066e-05	Gfer	274.038	274.245	279.12	138.208	149.256	130.522
ENSMUSG00000078439	39650.9	-0.677553	0.140983	-4.80591	1.54047e-06	1.59136e-05	Smim24	32828	28038.9	30656.2	48599.5	54348.2	43434.4
ENSMUSG00000027315	9843.34	-0.611995	0.127208	-4.81098	1.50192e-06	1.55564e-05	Spint1	7896.31	7054.87	8407.88	11938.6	11929.1	11833.3
ENSMUSG00000012123	2553.72	-0.621435	0.129112	-4.81314	1.48581e-06	1.5408e-05	Crybg2	2022.7	1890.09	2123.27	2987.82	3055.81	3242.63
ENSMUSG00000026806	45.1703	1.97528	0.412625	4.78711	1.69198e-06	1.73348e-05	Ddx31	66.114	82.1778	67.5764	22.1554	14.8383	18.1596
ENSMUSG00000022090	1617.7	-0.827611	0.172026	-4.81096	1.50205e-06	1.55564e-05	Pdlim2	1359.65	936.445	1201.69	2159.63	1903.66	2145.11
ENSMUSG00000062646	615.769	-0.806909	0.168191	-4.79757	1.60604e-06	1.65123e-05	Ganc	400.517	488.289	455.406	776.495	858.874	715.035
ENSMUSG00000025995	113.821	1.59271	0.332534	4.78962	1.67098e-06	1.71413e-05	Wdr75	183.011	181.556	147.885	84.4016	38.405	47.669
ENSMUSG00000067231	5972.71	-1.11217	0.231835	-4.79724	1.60864e-06	1.65228e-05	Cyp2c65	2603.36	5214.47	3516.91	7028.54	9719.94	7753.03
ENSMUSG00000030067	475.819	0.880154	0.18393	4.78526	1.70768e-06	1.74734e-05	Foxp1	544.243	614.423	690.455	340.771	295.02	370.002
ENSMUSG00000028716	56.2367	2.23227	0.466855	4.7815	1.73994e-06	1.77698e-05	Pdzk1ip1	130.312	60.2	87.1638	16.8803	12.2198	30.6444
ENSMUSG00000078453	326.049	1.26194	0.264118	4.77796	1.77079e-06	1.8062e-05	Abracl	594.068	304.822	481.849	224.719	188.533	162.302
ENSMUSG00000022364	238.741	-1.41903	0.296933	-4.77894	1.76221e-06	1.79859e-05	Tbc1d31	114.981	153.845	121.442	232.104	503.629	306.444
ENSMUSG00000021180	409.196	-1.00081	0.209206	-4.78384	1.71976e-06	1.75859e-05	Rps6ka5	218.464	277.111	322.212	576.041	464.351	596.998
ENSMUSG00000054169	68.6809	1.89434	0.39718	4.76947	1.84713e-06	1.8791e-05	Ceacam10	115.939	127.089	81.2876	42.2008	18.3296	27.2394
ENSMUSG00000019433	508.391	1.18362	0.248243	4.76799	1.86076e-06	1.88844e-05	Gipc1	823.071	447.2	848.133	305.956	345.645	280.339
ENSMUSG00000054808	23966.6	-0.571375	0.119041	-4.79981	1.58813e-06	1.63433e-05	Actn4	19618.6	19056.7	19169.2	28440.2	27029.2	30485.5
ENSMUSG00000028826	796.411	-0.735443	0.153649	-4.7865	1.69718e-06	1.7377e-05	Maco1	576.821	568.556	647.363	991.719	922.592	1071.42
ENSMUSG00000027905	172.982	1.17732	0.24717	4.76319	1.90558e-06	1.93272e-05	Ddx20	244.334	240.8	235.048	80.1815	127.435	110.093
ENSMUSG00000038822	692.44	-0.921763	0.193051	-4.77471	1.79965e-06	1.83333e-05	Hace1	416.806	569.511	449.53	802.87	1069.23	846.693
ENSMUSG00000032215	142.286	1.13235	0.237807	4.76165	1.92013e-06	1.94607e-05	Rsl24d1	206.965	194.933	184.121	92.8418	82.9198	91.9331
ENSMUSG00000035378	44.3025	2.11089	0.443321	4.76155	1.92115e-06	1.94607e-05	Shq1	74.7375	84.0889	56.8034	23.2104	12.2198	14.7547
ENSMUSG00000029234	1123.6	-0.704782	0.147597	-4.77505	1.79665e-06	1.83142e-05	Tmem165	871.938	795.023	897.102	1341.99	1529.22	1306.36
ENSMUSG00000029482	657.738	0.907407	0.190257	4.76937	1.84806e-06	1.8791e-05	Aacs	904.516	766.356	901.998	448.384	373.575	551.599
ENSMUSG00000029752	397.477	1.30631	0.273943	4.76853	1.85578e-06	1.88457e-05	Asns	619.938	602.956	474.014	265.865	132.672	289.419
ENSMUSG00000030281	3007.53	-0.670005	0.140099	-4.78238	1.73229e-06	1.77029e-05	Il17rc	2521.91	2110.82	2331.88	3384.5	3912.07	3784.01
ENSMUSG00000032717	22.5704	3.75724	0.790333	4.754	1.99434e-06	2.01389e-05	Mdfi	45.0342	18.1556	62.6796	5.2751	0.87284	3.40493
ENSMUSG00000024640	70.6467	2.29392	0.482097	4.7582	1.95323e-06	1.97732e-05	Psat1	127.437	121.356	102.834	45.3659	8.7284	18.1596
ENSMUSG00000038943	176.286	1.17078	0.246183	4.75571	1.97747e-06	1.99936e-05	Prc1	283.619	209.267	238.966	121.327	89.9025	114.633
ENSMUSG00000022407	367.524	0.888663	0.187148	4.74844	2.04992e-06	2.05973e-05	Adsl	518.372	453.889	460.303	262.7	286.291	223.59
ENSMUSG00000084128	656.683	0.722853	0.151976	4.75635	1.97127e-06	1.99434e-05	Esrp2	852.775	790.245	809.938	489.529	468.715	528.899
ENSMUSG00000026131	2723.93	-0.778128	0.163121	-4.77025	1.83998e-06	1.87324e-05	Dst	1683.51	2231.22	2104.66	3415.1	3067.16	3841.9
ENSMUSG00000028677	719.705	0.81267	0.171096	4.74978	2.03636e-06	2.04993e-05	Rnf220	974.463	800.756	976.43	589.756	500.137	476.69
ENSMUSG00000032397	37.0008	2.28166	0.480393	4.74956	2.03862e-06	2.05092e-05	Tipin	55.5741	79.3112	48.9684	12.6602	9.60124	15.8897
ENSMUSG00000039529	7973.65	-0.8139	0.170664	-4.76903	1.85119e-06	1.8811e-05	Atp8b1	5136.77	6967.92	5241.58	9558.48	9212.82	11724.3
ENSMUSG00000030983	359.921	0.929274	0.196032	4.74042	2.13271e-06	2.1376e-05	Bccip	546.159	440.511	429.943	239.49	277.563	225.86
ENSMUSG00000006360	17439.3	-1.21218	0.25507	-4.75233	2.01088e-06	2.02807e-05	Crip1	12186.1	7698.92	11662.3	22596.4	34506	15986.1
ENSMUSG00000017418	465.63	-0.990007	0.208294	-4.75294	2.00484e-06	2.02324e-05	Arl5b	240.502	371.711	323.192	558.106	602.259	698.011
ENSMUSG00000041515	3124.3	0.84359	0.177645	4.74874	2.0469e-06	2.05798e-05	Irf8	4700.8	3284.25	4051.65	2237.7	1921.12	2550.29
ENSMUSG00000031732	3514.83	-0.746271	0.15694	-4.75515	1.98302e-06	2.00371e-05	Phlpp2	2371.48	2909.67	2595.33	3748.49	4585.9	4878.13
ENSMUSG00000072571	2416.73	0.740567	0.156432	4.73411	2.20018e-06	2.20114e-05	Tmem253	3478.17	2885.78	2707.95	1880.05	1933.34	1615.07
ENSMUSG00000075229	288.717	1.0025	0.211838	4.73237	2.21913e-06	2.21461e-05	Mix23	430.22	373.622	352.573	174.078	230.43	171.381
ENSMUSG00000024537	116.077	1.26997	0.268449	4.73077	2.23669e-06	2.22664e-05	Psmg2	166.722	155.756	170.41	62.2462	81.1741	60.1538
ENSMUSG00000057342	3159.96	-0.63538	0.133761	-4.7501	2.0332e-06	2.04802e-05	Sphk2	2615.81	2416.6	2393.58	3965.82	4077.91	3490.05
ENSMUSG00000027296	450.463	0.935089	0.197536	4.73376	2.20399e-06	2.20222e-05	Itpka	730.128	536.067	508.292	307.011	304.621	316.659
ENSMUSG00000034201	1489.86	-0.653521	0.137558	-4.75087	2.02548e-06	2.04152e-05	Gas2l1	1179.51	1067.36	1227.15	1889.54	1736.95	1838.66
ENSMUSG00000003038	70.8694	3.01671	0.637577	4.73152	2.22845e-06	2.22116e-05	Hmgn2	21.0798	172	185.101	22.1554	7.85556	17.0247
ENSMUSG00000078515	4667.65	0.64642	0.136608	4.73195	2.22377e-06	2.21787e-05	Ddi2	5306.37	6336.29	5445.29	3586.01	3461.68	3870.27
ENSMUSG00000018697	122.591	1.42741	0.302015	4.72629	2.28663e-06	2.27215e-05	Aatf	192.593	173.911	169.431	93.8968	52.3704	53.3439
ENSMUSG00000024456	3232.74	-0.621388	0.130916	-4.74648	2.0699e-06	2.07852e-05	Diaph1	2354.23	2706.14	2580.64	4078.71	3704.33	3972.42
ENSMUSG00000084131	21.5604	3.79492	0.803775	4.72136	2.34268e-06	2.32356e-05	Rpl3-ps2	34.4942	23.8889	62.6796	1.05502	6.10988	1.13498
ENSMUSG00000031712	440.983	-0.951482	0.201114	-4.73107	2.23342e-06	2.22475e-05	Il15	235.711	301.956	364.325	605.581	582.184	556.139
ENSMUSG00000020173	4798.18	-0.873221	0.184508	-4.73271	2.21538e-06	2.21223e-05	Cobl	2635.94	3321.51	4209.33	5529.36	6595.18	6497.74
ENSMUSG00000030583	3895.48	-0.655578	0.138236	-4.74246	2.11134e-06	2.1175e-05	Sipa1l3	2862.06	3393.18	2820.58	4508.1	4804.11	4984.82
ENSMUSG00000032637	2693.78	-0.635506	0.134177	-4.73633	2.17628e-06	2.17857e-05	Atxn2l	2067.74	1935.96	2326	3301.16	3234.74	3297.11
ENSMUSG00000051375	4388.96	-0.695397	0.146762	-4.73825	2.15571e-06	2.15931e-05	Pcdh1	2985.67	3528.87	3538.46	5360.56	4884.41	6035.81
ENSMUSG00000027699	129.164	1.21993	0.258937	4.7113	2.46142e-06	2.43387e-05	Ect2	166.722	211.178	164.534	73.8514	83.7926	74.9085
ENSMUSG00000025178	1080.33	-0.809572	0.171328	-4.72526	2.29815e-06	2.2822e-05	Pi4k2a	862.356	766.356	726.691	1416.89	1566.75	1142.92
ENSMUSG00000034371	13037.8	-0.804487	0.170158	-4.72789	2.2686e-06	2.25702e-05	Tkfc	10524.6	9525.94	8432.36	14161.5	20180.9	15401.6
ENSMUSG00000029186	4108.38	-0.645135	0.13649	-4.72661	2.28304e-06	2.26998e-05	Pi4k2b	2898.48	3311.96	3404.29	4624.15	5293.77	5117.61
ENSMUSG00000017631	9660.71	-0.583096	0.122944	-4.74276	2.10824e-06	2.1157e-05	Abr	7859.9	7994.18	7349.18	11147.3	11252.7	12361
ENSMUSG00000021594	234.346	0.953607	0.202641	4.70588	2.52769e-06	2.4933e-05	Srd5a1	287.452	300.045	339.841	149.813	163.221	165.707
ENSMUSG00000044715	829.435	-0.697876	0.1479	-4.71857	2.37503e-06	2.35132e-05	Gskip	595.984	635.445	666.95	1017.04	1091.92	969.27
ENSMUSG00000026269	3274.85	-0.599028	0.126542	-4.73383	2.20317e-06	2.20222e-05	Rnpepl1	2757.62	2454.82	2601.2	3789.63	3964.44	4081.38
ENSMUSG00000021730	17.0324	-5.69953	1.21152	-4.70443	2.54577e-06	2.50741e-05	Hcn1	0	1.91111	0	46.4209	20.9482	32.9143
ENSMUSG00000024644	14304.3	-1.04384	0.221202	-4.71892	2.37098e-06	2.34875e-05	Cndp2	10338.7	6933.52	10760.3	14338.8	24732.8	18721.4
ENSMUSG00000021638	2572.09	-0.717219	0.151917	-4.72113	2.34539e-06	2.32483e-05	Ocln	1789.87	2163.38	1883.33	3626.1	2974.64	2995.2
ENSMUSG00000033446	115.057	1.38456	0.294314	4.70436	2.54665e-06	2.50741e-05	Lpar6	130.312	192.067	176.286	70.6863	50.6247	70.3686
ENSMUSG00000052837	3452.95	-0.669675	0.141757	-4.7241	2.31139e-06	2.29393e-05	Junb	2736.54	2312.45	2947.9	4299.21	4141.62	4280
ENSMUSG00000061981	103.181	1.66879	0.354547	4.70681	2.5162e-06	2.485e-05	Flot2	205.049	126.133	139.07	60.1361	29.6766	59.0188
ENSMUSG00000072692	208.777	1.17747	0.250704	4.69665	2.64469e-06	2.60078e-05	Rpl37rt	330.57	236.978	301.646	145.593	141.4	96.473
ENSMUSG00000020392	338.734	0.942069	0.200357	4.70196	2.57675e-06	2.5355e-05	Cdkn2aipnl	481.003	391.778	463.241	261.645	196.389	238.345
ENSMUSG00000012443	140.465	1.8634	0.395968	4.70595	2.52691e-06	2.4933e-05	Kif11	227.087	269.467	163.555	68.5763	24.4395	89.6632
ENSMUSG00000026031	1791.3	-0.748381	0.158768	-4.71367	2.43296e-06	2.4072e-05	Cflar	1182.39	1436.2	1391.68	1976.05	2221.38	2540.08
ENSMUSG00000030878	4800.8	-0.730957	0.155283	-4.70725	2.51085e-06	2.48123e-05	Cdr2	3932.34	3349.22	3549.23	5726.65	6995.81	5251.54
ENSMUSG00000002297	146.98	1.2169	0.259274	4.69349	2.68585e-06	2.63964e-05	Dbf4	230.92	218.822	166.493	99.1719	76.8099	89.6632
ENSMUSG00000042246	269.958	-1.16252	0.247108	-4.7045	2.54484e-06	2.50741e-05	Tmc7	137.019	183.467	179.224	409.348	271.453	439.236
ENSMUSG00000075420	319.125	1.07272	0.228632	4.69192	2.70651e-06	2.65833e-05	Smim6	503.041	369.8	424.067	240.545	157.111	220.185
ENSMUSG00000009378	35.334	2.84339	0.606365	4.68923	2.74228e-06	2.68857e-05	Slc16a12	68.0303	69.7556	47.9891	17.9353	2.61852	5.67488
ENSMUSG00000028713	1582	-2.53251	0.541765	-4.67456	2.94581e-06	2.86552e-05	Cyp4b1	465.672	515.045	418.19	1364.14	4766.58	1962.37
ENSMUSG00000026796	280.384	1.42378	0.303543	4.69055	2.72477e-06	2.67301e-05	Niban2	405.307	341.134	477.932	180.408	81.1741	196.351
ENSMUSG00000028334	1009.13	0.830969	0.17736	4.68521	2.79669e-06	2.73527e-05	Nans	1483.25	1026.27	1366.22	701.588	711.364	766.109
ENSMUSG00000082536	162.438	1.35691	0.289956	4.67971	2.87285e-06	2.80637e-05	NA	211.756	201.622	287.934	61.1912	109.978	102.148
ENSMUSG00000020029	4589.49	-0.806374	0.172044	-4.68703	2.77193e-06	2.7127e-05	Nudt4	3172.51	3321.51	3524.75	5211.8	7294.32	5012.06
ENSMUSG00000038736	171.787	1.05356	0.225523	4.67162	2.98831e-06	2.90162e-05	Nudcd1	230.92	217.867	246.801	124.492	107.359	103.283
ENSMUSG00000030880	382.722	0.937032	0.200398	4.67586	2.92731e-06	2.85267e-05	Polr3e	495.376	555.178	457.365	314.396	224.32	249.695
ENSMUSG00000032435	2060.74	-0.624902	0.133209	-4.69115	2.7167e-06	2.66672e-05	Dync1li1	1529.25	1723.82	1611.06	2364.3	2633.36	2502.62
ENSMUSG00000028015	1096.67	-0.819487	0.174803	-4.68806	2.7581e-06	2.7008e-05	Ctso	826.904	853.312	700.249	1204.83	1653.16	1341.54
ENSMUSG00000034175	126.622	1.33493	0.285634	4.67355	2.9604e-06	2.87798e-05	Rhbdd3	152.35	186.333	204.688	79.1265	53.2432	83.9883
ENSMUSG00000031029	2328.66	0.667596	0.142763	4.67625	2.92175e-06	2.84897e-05	Eif3f	3176.35	2582.87	2814.71	1695.42	1801.54	1901.09
ENSMUSG00000033105	626.194	0.902164	0.192906	4.67671	2.9152e-06	2.8443e-05	Lss	932.303	798.845	715.918	363.982	428.564	517.549
ENSMUSG00000030282	3245.76	0.634407	0.135977	4.66553	3.07819e-06	2.98173e-05	Cmas	4193.93	4037.22	3613.87	2609.06	2677.87	2342.59
ENSMUSG00000025085	2297.15	-0.635293	0.135497	-4.6886	2.75086e-06	2.69534e-05	Ablim1	1708.42	1831.8	1857.86	2553.15	2826.26	3005.42
ENSMUSG00000001942	977.154	-0.962353	0.205675	-4.67899	2.88286e-06	2.81444e-05	Siae	549.033	867.645	571.951	1156.3	1444.55	1273.44
ENSMUSG00000041827	3891.47	-0.947805	0.202305	-4.68503	2.79912e-06	2.736e-05	Oasl1	2605.27	2877.18	2488.58	6284.75	3561.19	5531.88
ENSMUSG00000062248	122.46	1.20631	0.258601	4.66477	3.08964e-06	2.98745e-05	Cks2	191.635	171.045	149.843	71.7414	73.3185	77.1784
ENSMUSG00000023143	279.462	0.921654	0.197783	4.65993	3.16324e-06	3.04949e-05	Nagpa	404.349	347.822	345.717	201.509	205.99	171.381
ENSMUSG00000030042	238.964	1.00821	0.216377	4.65951	3.16956e-06	3.05377e-05	Pole4	376.562	285.711	295.769	158.253	171.077	146.412
ENSMUSG00000022462	1442.12	0.795958	0.170627	4.6649	3.0876e-06	2.98727e-05	Slc38a2	1653.81	2143.31	1692.35	1037.08	932.193	1194
ENSMUSG00000039686	830.818	-0.750162	0.160532	-4.67297	2.96881e-06	2.88442e-05	Zer1	564.364	596.267	698.29	954.793	1099.78	1071.42
ENSMUSG00000005225	1013.06	-0.853253	0.182492	-4.67557	2.93145e-06	2.85499e-05	Plekha8	604.608	833.245	727.671	1129.93	1281.33	1501.57
ENSMUSG00000031750	47.8117	2.30041	0.493945	4.65723	3.20499e-06	3.08423e-05	Il34	76.6539	43.9556	117.524	15.8253	11.3469	21.5646
ENSMUSG00000006342	1718.44	-3.72949	0.802977	-4.64457	3.40778e-06	3.25228e-05	Susd2	206.007	87.9112	428.963	1769.27	5556.5	2262.01
ENSMUSG00000019942	103.655	2.28595	0.490523	4.66023	3.15849e-06	3.04673e-05	Cdk1	206.007	159.578	149.843	61.1912	7.85556	37.4542
ENSMUSG00000031451	1106	0.884053	0.189811	4.65754	3.20006e-06	3.08132e-05	Gas6	1395.1	1260.38	1647.3	857.731	608.369	867.122
ENSMUSG00000025199	3481.39	-0.744631	0.159593	-4.66582	3.07392e-06	2.97938e-05	Chuk	2417.47	2838	2552.23	3683.07	5052.87	4344.69
ENSMUSG00000031226	193.827	1.43573	0.30841	4.65527	3.23563e-06	3.11002e-05	Pbdc1	372.73	201.622	274.223	140.318	74.1914	99.878
ENSMUSG00000031635	315.337	4.22858	0.910239	4.64557	3.39135e-06	3.24234e-05	Anxa10	598.859	777.823	419.17	31.6506	4.3642	60.1538
ENSMUSG00000030766	1650.35	-0.604479	0.129311	-4.67461	2.94509e-06	2.86552e-05	Arhgap17	1378.81	1268.98	1281.01	1950.73	2024.99	1997.56
ENSMUSG00000019961	576.715	0.720607	0.155016	4.6486	3.34191e-06	3.20265e-05	Tmpo	692.76	770.178	690.455	444.163	430.31	432.426
ENSMUSG00000040540	342.837	-1.53001	0.327956	-4.6653	3.08168e-06	2.98332e-05	NA	198.342	225.511	104.792	524.345	303.748	700.281
ENSMUSG00000063802	199.685	1.19338	0.256733	4.64831	3.34662e-06	3.20526e-05	Hspbp1	355.482	245.578	233.09	114.997	142.273	106.688
ENSMUSG00000017999	308.09	0.924816	0.199061	4.64588	3.38625e-06	3.23938e-05	Ddx27	454.174	350.689	406.438	207.839	233.048	196.351
ENSMUSG00000008373	258.408	0.948829	0.204392	4.6422	3.44713e-06	3.28208e-05	Prpf31	351.65	332.534	337.882	183.573	197.262	147.547
ENSMUSG00000046062	6200.6	-0.719451	0.154009	-4.67149	2.99018e-06	2.9017e-05	Ppp1r15b	4335.74	5279.45	4441.44	7443.17	6877.1	8826.71
ENSMUSG00000036875	70.7292	1.76714	0.380286	4.64687	3.37015e-06	3.22588e-05	Dna2	113.064	103.2	111.648	49.5859	25.3124	21.5646
ENSMUSG00000048000	2035.98	-0.960638	0.206283	-4.6569	3.21002e-06	3.08723e-05	Gigyf2	1171.85	1498.31	1476.89	2058.34	3493.1	2517.38
ENSMUSG00000041453	999.032	1.48117	0.318864	4.64517	3.39801e-06	3.24678e-05	Rpl21	2084.99	1166.73	1162.51	648.837	671.214	259.91
ENSMUSG00000044768	1376.21	-0.638727	0.1368	-4.66905	3.02591e-06	2.93461e-05	Macir	1040.58	1086.47	1101.79	1695.42	1554.53	1778.51
ENSMUSG00000015970	6390.4	-0.797213	0.170979	-4.66263	3.12189e-06	3.01503e-05	Chdh	4509.16	4579.98	4916.43	6261.54	9418.81	8656.47
ENSMUSG00000038612	5229.63	-0.58803	0.126133	-4.66199	3.13159e-06	3.0226e-05	Mcl1	3955.34	4023.85	4556.02	6285.81	6279.21	6277.56
ENSMUSG00000032481	533.534	0.847339	0.182433	4.64466	3.40639e-06	3.25228e-05	Smarcc1	643.893	815.089	598.394	369.257	376.194	398.377
ENSMUSG00000027007	2481.26	-0.877477	0.188191	-4.6627	3.12093e-06	3.01503e-05	Itprid2	1486.13	2015.27	1745.23	3537.48	2491.96	3611.5
ENSMUSG00000029103	276.855	0.904424	0.195126	4.63507	3.56815e-06	3.38932e-05	Lrpap1	354.524	347.822	380.974	198.344	210.354	169.112
ENSMUSG00000028234	2973.03	0.976053	0.210161	4.64431	3.41217e-06	3.25455e-05	Rps20	4895.31	2972.74	3957.63	2468.75	1688.07	1855.69
ENSMUSG00000035431	10.4536	-6.88393	1.48427	-4.63792	3.51929e-06	3.34487e-05	Sstr1	0	0	0	6.33012	31.4222	24.9695
ENSMUSG00000018547	51.6003	1.96366	0.423249	4.63948	3.4928e-06	3.32166e-05	Pip4k2b	81.4448	84.0889	80.3082	16.8803	13.9654	32.9143
ENSMUSG00000036461	2265.72	-0.744912	0.160222	-4.64925	3.33146e-06	3.19452e-05	Elf1	1415.22	1958.89	1706.06	2683.97	2800.94	3029.25
ENSMUSG00000001700	4746.13	-0.571304	0.122828	-4.65127	3.29905e-06	3.16585e-05	Gramd2b	3586.44	4054.42	3814.64	5719.26	5691.79	5610.19
ENSMUSG00000030107	822.708	-1.01831	0.218934	-4.65123	3.2996e-06	3.16585e-05	Usp18	588.319	531.289	511.23	1318.78	750.642	1235.99
ENSMUSG00000027160	149.089	1.19856	0.25892	4.62908	3.67298e-06	3.48072e-05	Ccdc34	196.426	177.733	248.76	104.447	82.0469	85.1233
ENSMUSG00000024816	3333.21	-0.616488	0.132448	-4.65457	3.24665e-06	3.11875e-05	Frmd8	2461.55	2696.58	2736.36	4080.82	3723.53	4300.43
ENSMUSG00000044350	55.3176	1.90351	0.411122	4.63005	3.65586e-06	3.46652e-05	Lacc1	78.5702	87.9112	94.9988	33.7606	13.9654	22.6995
ENSMUSG00000026980	2420.43	-0.759137	0.163507	-4.64286	3.43625e-06	3.27365e-05	Ly75	1527.33	2167.2	1699.2	2915.02	3099.45	3114.38
ENSMUSG00000052997	698.268	0.741494	0.160306	4.6255	3.73696e-06	3.53514e-05	Uba2	916.972	812.223	892.205	584.481	492.282	491.445
ENSMUSG00000051727	338.71	-1.27155	0.27403	-4.64018	3.48103e-06	3.31241e-05	Kctd14	286.494	138.556	170.41	435.723	574.329	426.751
ENSMUSG00000027312	3025.53	0.919962	0.198568	4.63299	3.60416e-06	3.42152e-05	Atrn	3636.27	4596.23	3642.27	2160.68	1549.29	2568.45
ENSMUSG00000026832	207.498	-1.50297	0.324596	-4.63028	3.6518e-06	3.46471e-05	Cytip	74.7375	131.867	118.504	245.82	453.877	220.185
ENSMUSG00000002820	1953.63	-0.672919	0.144901	-4.64399	3.41751e-06	3.25772e-05	Atg4d	1599.19	1309.11	1610.08	2296.78	2444.82	2461.76
ENSMUSG00000021692	22.1018	3.05402	0.661612	4.61603	3.91154e-06	3.68949e-05	Dimt1	44.076	49.6889	24.4842	6.33012	3.49136	4.53991
ENSMUSG00000016554	611.825	0.728715	0.158051	4.61063	4.01453e-06	3.78222e-05	Eif3d	746.417	736.734	807	439.943	502.756	438.101
ENSMUSG00000021273	1443.26	0.665477	0.143988	4.62175	3.80517e-06	3.59545e-05	Fdft1	1882.81	1673.18	1755.03	1006.49	1146.91	1195.13
ENSMUSG00000003355	36.2866	2.60747	0.564571	4.61849	3.86538e-06	3.64808e-05	Fkbp11	91.0265	44.9111	50.9272	17.9353	6.10988	6.80986
ENSMUSG00000010067	392.03	-0.823877	0.177998	-4.62857	3.68206e-06	3.48728e-05	Rassf1	293.201	247.489	308.501	484.254	507.993	510.74
ENSMUSG00000032308	382.565	-0.813636	0.17581	-4.62791	3.69367e-06	3.49622e-05	Ulk3	275.954	270.422	285.976	438.888	497.519	526.629
ENSMUSG00000025092	191.528	-3.45555	0.750682	-4.60322	4.16018e-06	3.90125e-05	Hspa12a	34.4942	6.68889	54.8446	319.671	297.638	435.831
ENSMUSG00000000884	23.8179	3.03797	0.659158	4.60887	4.04869e-06	3.80996e-05	Gnb1l	49.825	42.0445	35.2573	9.49518	1.74568	4.53991
ENSMUSG00000020775	488.738	0.887923	0.19288	4.6035	4.15455e-06	3.89823e-05	Mrpl38	719.588	557.089	627.775	295.406	398.888	333.683
ENSMUSG00000053684	41.3068	2.08918	0.453808	4.60368	4.15097e-06	3.89714e-05	Kics2	57.4904	84.0889	58.7621	13.7153	12.2198	21.5646
ENSMUSG00000048379	2225.59	-0.759652	0.164442	-4.61957	3.84529e-06	3.63124e-05	Socs4	1460.26	1704.71	1793.22	2409.67	2732.86	3252.84
ENSMUSG00000040532	701.26	0.829882	0.180236	4.60441	4.13639e-06	3.88571e-05	Abhd11	1060.7	785.467	846.174	559.161	463.478	492.58
ENSMUSG00000070462	2294.12	-0.666506	0.144186	-4.62253	3.79095e-06	3.58411e-05	Tlnrd1	1713.21	1671.27	1935.23	2956.17	2512.91	2975.91
ENSMUSG00000030269	597.551	-0.85165	0.184681	-4.61147	3.99837e-06	3.76919e-05	Mtmr14	426.387	377.445	474.994	650.947	878.077	777.459
ENSMUSG00000068922	130.021	1.31758	0.286751	4.59485	4.33059e-06	4.04464e-05	Msto1	208.882	156.711	191.956	70.6863	95.1395	56.7488
ENSMUSG00000017119	4109.82	-0.664668	0.144174	-4.61017	4.02333e-06	3.78831e-05	Nbr1	2758.58	3533.65	3246.61	4916.39	5339.16	4864.51
ENSMUSG00000061838	1573.81	0.679301	0.147894	4.59316	4.36591e-06	4.07291e-05	Suclg2	2043.78	1789.76	1980.28	1108.83	1351.16	1169.03
ENSMUSG00000044424	79.976	1.56713	0.340931	4.5966	4.29438e-06	4.01314e-05	Gm9493	125.521	120.4	112.627	56.9711	31.4222	32.9143
ENSMUSG00000018548	87.4525	1.63477	0.355436	4.59935	4.2381e-06	3.96512e-05	Trim37	128.395	143.333	124.38	51.696	23.5667	53.3439
ENSMUSG00000040148	21.5327	-3.79948	0.825893	-4.60045	4.2158e-06	3.94883e-05	Hmx3	0	7.64445	0.979369	51.696	31.4222	37.4542
ENSMUSG00000088154	8.91568	-6.65149	1.44877	-4.59113	4.40854e-06	4.10794e-05	Gm25637	0	0	0	22.1554	16.584	14.7547
ENSMUSG00000022554	68.2836	1.93189	0.420651	4.59261	4.37728e-06	4.08117e-05	Hgh1	155.224	92.689	76.3907	40.0908	19.2025	26.1045
ENSMUSG00000049950	19.5899	3.56554	0.777384	4.58658	4.50555e-06	4.18493e-05	Rpp38	33.5361	24.8445	49.9478	6.33012	1.74568	1.13498
ENSMUSG00000003746	3887.32	-0.609592	0.132323	-4.60685	4.0881e-06	3.84257e-05	Man1a	3031.66	2931.65	3271.09	4287.6	4915.83	4886.07
ENSMUSG00000026343	432.728	-0.948774	0.20627	-4.59966	4.23177e-06	3.9615e-05	Gpr39	293.201	308.645	284.017	720.579	490.536	499.39
ENSMUSG00000037443	266.467	4.27148	0.933643	4.57507	4.76054e-06	4.38289e-05	Cep85	73.7794	720.489	725.712	35.8707	15.7111	27.2394
ENSMUSG00000000340	395.736	0.816635	0.178089	4.58554	4.52818e-06	4.20006e-05	Dbt	488.669	540.845	484.787	257.425	287.164	315.524
ENSMUSG00000019969	4172.23	-0.592315	0.128571	-4.60691	4.08699e-06	3.84257e-05	Psen1	3121.73	3563.27	3297.53	4792.96	4973.44	5284.45
ENSMUSG00000020068	3264.66	-1.09495	0.238318	-4.59448	4.33833e-06	4.04952e-05	NA	2233.5	2046.8	1966.57	3587.07	6545.43	3208.58
ENSMUSG00000058809	123.603	1.9225	0.419223	4.58586	4.52117e-06	4.19597e-05	NA	138.935	273.289	174.328	90.7317	31.4222	32.9143
ENSMUSG00000043029	87.5829	-1.70513	0.371471	-4.5902	4.42828e-06	4.12396e-05	Trpv3	43.1178	31.5334	48.9684	96.0068	194.643	111.228
ENSMUSG00000089682	801.302	-0.755213	0.164103	-4.60206	4.18325e-06	3.92061e-05	Bcl2l2	633.353	528.423	626.796	905.207	1002.89	1111.14
ENSMUSG00000026065	16.2585	5.55099	1.21305	4.57604	4.7385e-06	4.36758e-05	Slc9a4	20.1216	43	32.3192	2.11004	0	0
ENSMUSG00000022557	651.614	0.90057	0.196866	4.57453	4.77297e-06	4.38934e-05	Bop1	841.276	904.912	801.123	404.073	576.947	381.352
ENSMUSG00000037703	1786.31	0.721492	0.157307	4.58653	4.50669e-06	4.18493e-05	Lzts3	2395.43	1952.2	2323.06	1423.22	1175.72	1448.23
ENSMUSG00000040432	829.817	-0.853863	0.185674	-4.59873	4.25079e-06	3.97469e-05	Ltb4r2	682.22	473	617.982	1149.97	940.048	1115.68
ENSMUSG00000014778	369.313	0.952268	0.208125	4.57547	4.75148e-06	4.37705e-05	Fhod1	465.672	467.267	527.88	314.396	229.557	211.106
ENSMUSG00000039697	413.512	-1.15948	0.252676	-4.58882	4.45762e-06	4.14651e-05	Ncoa7	165.764	348.778	252.677	527.51	584.803	601.538
ENSMUSG00000032218	108.896	1.98054	0.432485	4.57944	4.66231e-06	4.31028e-05	Ccnb2	231.878	158.622	130.256	75.9614	19.2025	37.4542
ENSMUSG00000041736	692.524	0.816521	0.178416	4.5765	4.72822e-06	4.36111e-05	Tspo	972.546	734.823	943.132	447.328	530.687	526.629
ENSMUSG00000050796	61.658	1.61249	0.352561	4.57364	4.79332e-06	4.40555e-05	B3galt6	104.441	84.0889	90.1019	25.3205	29.6766	36.3193
ENSMUSG00000043279	1811.98	-0.814228	0.177479	-4.58775	4.48059e-06	4.16548e-05	Trim56	1029.08	1519.33	1392.66	2369.57	2086.96	2474.25
ENSMUSG00000022555	18424.8	-0.615285	0.134058	-4.58969	4.43908e-06	4.13164e-05	Dgat1	15678.6	13027.1	14957.9	21841	23875.7	21168.5
ENSMUSG00000051652	227.284	-3.53379	0.774245	-4.56417	5.01465e-06	4.57775e-05	Lrrc3	49.825	47.7778	10.7731	193.069	672.959	389.297
ENSMUSG00000083240	15.7967	5.49007	1.20267	4.56489	4.99765e-06	4.56738e-05	NA	40.2433	24.8445	27.4223	0	0	2.26995
ENSMUSG00000061143	100.472	1.60803	0.351884	4.56978	4.88244e-06	4.47698e-05	Maml3	127.437	193.022	133.194	72.7964	36.6593	39.7242
ENSMUSG00000087165	242.443	-1.14775	0.250674	-4.57866	4.67956e-06	4.32311e-05	2010001A14Rik	153.308	126.133	173.348	258.48	423.327	320.063
ENSMUSG00000029802	2978.48	-0.818527	0.178712	-4.58014	4.64658e-06	4.30145e-05	Abcg2	2179.84	2283.78	2003.79	3479.46	4774.43	3149.56
ENSMUSG00000010660	685.24	-0.75661	0.16522	-4.57941	4.663e-06	4.31028e-05	Plcd1	480.045	497.845	551.385	788.1	972.344	821.723
ENSMUSG00000044442	108.309	1.46249	0.320128	4.56846	4.91326e-06	4.50044e-05	N6amt1	164.806	143.333	168.451	83.3466	44.5148	45.3991
ENSMUSG00000070889	435.315	1.55906	0.34102	4.57174	4.8369e-06	4.44055e-05	NA	348.775	1010.02	590.559	201.509	157.984	303.039
ENSMUSG00000037336	98.4094	-1.45934	0.319118	-4.57305	4.80682e-06	4.41545e-05	Mfsd2b	36.4106	52.5556	68.5558	165.638	137.909	129.387
ENSMUSG00000036120	495.627	-0.873479	0.190602	-4.58274	4.58913e-06	4.25415e-05	Rfxank	341.11	413.756	294.79	693.148	576.074	654.882
ENSMUSG00000001016	235.145	0.916309	0.20095	4.5599	5.11789e-06	4.64575e-05	Ilf2	322.905	296.222	303.604	158.253	178.932	150.952
ENSMUSG00000038311	64.1056	-1.5411	0.337208	-4.57019	4.87292e-06	4.47109e-05	2410017I17Rik	27.787	36.3111	34.2779	88.6217	97.7581	99.878
ENSMUSG00000085333	34.9543	-3.38005	0.739671	-4.56967	4.88489e-06	4.47698e-05	1700030A11Rik	0.958174	9.55556	7.83495	101.282	17.4568	72.6385
ENSMUSG00000029377	78.1521	1.4619	0.320563	4.5604	5.10571e-06	4.63991e-05	Ereg	132.228	117.533	94.0194	42.2008	37.5321	45.3991
ENSMUSG00000063884	420.431	0.825216	0.180951	4.56043	5.10485e-06	4.63991e-05	Ptcd3	533.703	608.689	470.097	290.131	308.985	310.984
ENSMUSG00000022105	1955.54	-0.833633	0.182091	-4.57811	4.69196e-06	4.33209e-05	Rb1	1188.14	1671.27	1357.4	2248.25	2299.06	2969.1
ENSMUSG00000033039	681.391	-0.693338	0.151365	-4.58056	4.6374e-06	4.29644e-05	Micall1	524.121	530.334	507.313	835.576	786.429	904.576
ENSMUSG00000003518	108.972	1.41322	0.309909	4.56011	5.11263e-06	4.64359e-05	Dusp3	157.14	150.978	166.493	73.8514	38.405	66.9636
ENSMUSG00000029560	45.2617	2.43674	0.534198	4.56149	5.07909e-06	4.63134e-05	Snx8	89.1101	64.0223	75.4114	10.5502	5.23704	27.2394
ENSMUSG00000044447	3747.39	-0.730546	0.159692	-4.57472	4.76847e-06	4.3877e-05	Dock5	2415.56	3211.62	2827.44	4383.61	4365.07	5281.05
ENSMUSG00000087281	36.7031	2.37962	0.522078	4.55798	5.16474e-06	4.68303e-05	Gm16015	71.863	51.6	60.7209	9.49518	6.10988	20.4296
ENSMUSG00000042492	1831.09	-0.71267	0.155725	-4.57647	4.72878e-06	4.36111e-05	Tbc1d10b	1374.02	1231.71	1557.2	2270.4	2049.43	2503.76
ENSMUSG00000021457	113.895	1.71172	0.375301	4.56094	5.09248e-06	4.63309e-05	Syk	226.129	165.311	131.235	46.4209	31.4222	82.8533
ENSMUSG00000049858	144.5	-1.66771	0.365429	-4.5637	5.0259e-06	4.58543e-05	Suox	50.7832	86.0001	70.5145	295.406	113.469	250.83
ENSMUSG00000044763	156.407	1.18766	0.260776	4.55431	5.25567e-06	4.75215e-05	Trmt10c	197.384	269.467	185.101	84.4016	94.2667	107.823
ENSMUSG00000020282	180.113	1.08053	0.237492	4.54977	5.37054e-06	4.85058e-05	Rhbdf1	226.129	221.689	285.976	131.878	111.723	103.283
ENSMUSG00000041028	7737.35	-0.570885	0.125065	-4.56471	5.00181e-06	4.5686e-05	Ghitm	5939.72	6376.43	6362.96	8852.67	9974.81	8917.51
ENSMUSG00000038023	7100.06	-0.62979	0.137507	-4.58007	4.64813e-06	4.30145e-05	Atp6v0a2	5550.7	5961.72	5210.24	8534.06	7818.9	9524.72
ENSMUSG00000029727	23931	-0.707129	0.15504	-4.56096	5.09205e-06	4.63309e-05	Cyp3a13	15022.2	18980.2	20540.3	31283.5	30545	27214.5
ENSMUSG00000052031	150.65	1.23541	0.271749	4.54613	5.46412e-06	4.92685e-05	Tagap1	216.547	177.733	240.925	74.9064	114.342	79.4484
ENSMUSG00000033871	520.537	-0.79661	0.174429	-4.56695	4.94872e-06	4.52859e-05	Ppargc1b	353.566	435.734	351.593	619.297	650.266	712.765
ENSMUSG00000038335	175.924	1.17347	0.257657	4.55437	5.25417e-06	4.75215e-05	Tsr1	245.292	258.956	226.234	93.8968	88.1568	143.007
ENSMUSG00000033478	1705.38	-0.736266	0.161418	-4.56124	5.08521e-06	4.6317e-05	Fhip2a	1178.55	1484.93	1175.24	2019.31	2384.6	1989.61
ENSMUSG00000030701	70.2452	1.61348	0.355022	4.54472	5.50074e-06	4.95711e-05	Plekhb1	94.8592	86.0001	137.112	32.7056	40.1506	30.6444
ENSMUSG00000021573	190.294	-1.7753	0.389764	-4.55481	5.24319e-06	4.74618e-05	Tppp	80.4866	86.9556	91.0813	177.243	528.941	177.056
ENSMUSG00000033364	1915.77	-0.754093	0.165326	-4.56124	5.08518e-06	4.6317e-05	Usp37	1544.58	1248.91	1485.7	2097.38	2791.34	2326.7
ENSMUSG00000028910	376.852	0.86746	0.190683	4.54923	5.38438e-06	4.86037e-05	Mecr	529.87	509.311	421.128	239.49	266.216	295.094
ENSMUSG00000022479	9638.51	-0.669685	0.146975	-4.55647	5.20202e-06	4.71154e-05	Vdr	6879.69	8345.83	7097.48	11118.9	13341.4	11047.9
ENSMUSG00000074639	241.626	-1.27762	0.2807	-4.55155	5.32517e-06	4.8123e-05	Rdh16f2	98.6919	162.445	162.575	257.425	445.148	323.468
ENSMUSG00000027078	2370.63	-0.642243	0.14069	-4.56496	4.99591e-06	4.56738e-05	Ube2l6	1908.68	1796.45	1849.05	3246.3	2640.34	2782.96
ENSMUSG00000010205	2349.59	0.589601	0.129803	4.54227	5.56524e-06	5.01244e-05	Raver1	3001	2788.31	2680.53	1815.69	1966.51	1845.47
ENSMUSG00000064037	79.9652	1.60568	0.353529	4.54186	5.57608e-06	5.0194e-05	Gpn1	158.099	111.8	91.0813	49.5859	34.0408	35.1843
ENSMUSG00000031209	8939.58	-0.720683	0.158094	-4.55856	5.15046e-06	4.6727e-05	Heph	5585.19	7757.21	6913.36	10849.8	10433.1	12098.9
ENSMUSG00000036606	10979.7	-0.618408	0.13541	-4.56691	4.9496e-06	4.52859e-05	Plxnb2	8132.98	9120.78	8731.07	13292.2	11962.3	14638.9
ENSMUSG00000044533	95.7104	1.53587	0.338171	4.54169	5.58038e-06	5.02048e-05	Rps2	157.14	113.711	155.72	34.8157	43.642	69.2336
ENSMUSG00000022220	84.0888	1.43468	0.316543	4.53234	5.83325e-06	5.23052e-05	Adcy4	118.814	108.933	141.029	39.0357	55.8617	40.8592
ENSMUSG00000033335	5663.77	-0.56192	0.12332	-4.55661	5.19849e-06	4.71099e-05	Dnm2	4766.91	4285.67	4670.61	6898.78	6463.38	6897.25
ENSMUSG00000021278	2208.28	-1.09612	0.241422	-4.54028	5.61783e-06	5.05136e-05	Amn	1594.4	1089.33	1539.57	2219.76	4235.89	2570.72
ENSMUSG00000038496	676.429	-0.811297	0.178702	-4.53995	5.62678e-06	5.05659e-05	Slc19a3	431.178	579.067	463.241	779.66	938.303	867.122
ENSMUSG00000000194	3568.08	-0.556982	0.122446	-4.5488	5.3952e-06	4.86742e-05	Gpr107	2987.59	2734.8	2941.04	4157.83	4353.72	4233.46
ENSMUSG00000029001	143.52	-1.19872	0.26413	-4.53838	5.66887e-06	5.08877e-05	Fbxo44	86.2356	101.289	73.4526	206.784	164.094	229.265
ENSMUSG00000090756	76.7717	1.71975	0.380246	4.52274	6.1043e-06	5.45681e-05	NA	82.4029	147.156	124.38	27.4305	49.7519	29.5094
ENSMUSG00000010066	19.2281	-3.30884	0.730739	-4.52808	5.9523e-06	5.3343e-05	Cacna2d2	4.79087	4.77778	0.979369	46.4209	32.2951	26.1045
ENSMUSG00000020232	2060.61	-0.809094	0.178248	-4.53914	5.64832e-06	5.07314e-05	Hmg20b	1705.55	1209.73	1577.76	2613.28	2985.11	2272.22
ENSMUSG00000034285	827.122	0.880858	0.195009	4.517	6.27217e-06	5.58689e-05	Nipsnap1	1100.94	1171.51	945.091	531.73	728.821	484.635
ENSMUSG00000040354	541.599	0.847154	0.187155	4.52648	5.99747e-06	5.37181e-05	Mars1	759.832	710.934	617.002	444.163	323.824	393.837
ENSMUSG00000042622	417.102	-0.961151	0.211902	-4.53583	5.73765e-06	5.14765e-05	Maff	286.494	215	347.676	539.115	518.467	595.863
ENSMUSG00000029388	366.423	0.892004	0.197533	4.51572	6.31024e-06	5.61462e-05	Eif2b1	488.669	537.978	402.52	264.81	277.563	226.995
ENSMUSG00000002265	41.8821	-2.3722	0.524504	-4.52274	6.10434e-06	5.45681e-05	Peg3	5.74904	9.55556	25.4636	69.6313	75.0642	65.8286
ENSMUSG00000032178	201.887	1.02507	0.226968	4.51633	6.29195e-06	5.60143e-05	Ilf3	244.334	268.511	298.707	141.373	110.851	147.547
ENSMUSG00000020484	4485.04	0.674666	0.149186	4.52232	6.1166e-06	5.46337e-05	Xbp1	6439.88	4926.85	5177.92	3541.7	3282.75	3541.13
ENSMUSG00000056025	150.455	1.47487	0.326286	4.52017	6.17888e-06	5.50987e-05	Clca3a1	245.292	176.778	240.925	63.3012	54.9889	121.443
ENSMUSG00000083061	544.682	1.48882	0.329925	4.51261	6.40352e-06	5.69448e-05	NA	1104.77	852.356	453.448	215.224	431.183	211.106
ENSMUSG00000021830	64.5399	-1.60985	0.356159	-4.52002	6.18339e-06	5.51085e-05	Txndc16	33.5361	31.5334	30.3604	120.272	75.0642	96.473
ENSMUSG00000030722	198.309	-0.971815	0.214926	-4.52163	6.13662e-06	5.47823e-05	Nfatc2ip	137.977	133.778	130.256	235.269	291.528	261.045
ENSMUSG00000085214	1461.35	-0.898795	0.19873	-4.52269	6.10587e-06	5.45681e-05	NA	1079.86	841.845	1139.99	1582.53	2394.2	1729.7
ENSMUSG00000058756	1991.5	-0.610152	0.134834	-4.52519	6.03402e-06	5.40155e-05	Thra	1520.62	1498.31	1710.96	2287.28	2500.69	2431.12
ENSMUSG00000041747	162.539	1.06978	0.237432	4.50562	6.61791e-06	5.86256e-05	Utp15	206.007	244.622	209.585	119.217	92.521	103.283
ENSMUSG00000026172	111.008	1.37931	0.305868	4.5095	6.49793e-06	5.77209e-05	Bcs1l	156.182	193.022	131.235	63.3012	46.2605	76.0434
ENSMUSG00000022550	1738.08	-0.643713	0.142374	-4.52129	6.14651e-06	5.48403e-05	Adck5	1334.74	1344.47	1390.7	2375.91	2040.7	1941.95
ENSMUSG00000069135	165.653	1.0755	0.238812	4.50354	6.68306e-06	5.91644e-05	Cep43	212.715	200.667	260.512	98.1169	103.868	118.038
ENSMUSG00000022698	561.373	0.769829	0.170942	4.50345	6.68604e-06	5.91644e-05	Naa50	694.676	734.823	693.393	355.542	423.327	466.475
ENSMUSG00000074115	36.1292	-3.12538	0.693466	-4.5069	6.57803e-06	5.83473e-05	Saa1	9.58174	2.86667	9.79369	78.0715	16.584	99.878
ENSMUSG00000016028	121.244	1.71387	0.380315	4.50646	6.59193e-06	5.84275e-05	Celsr1	218.464	187.289	150.823	43.2558	32.2951	95.338
ENSMUSG00000021987	1240.06	-0.733226	0.162538	-4.51109	6.44953e-06	5.73225e-05	Mtmr6	842.235	1017.67	935.297	1363.09	1765.75	1516.33
ENSMUSG00000028540	87.7989	1.41002	0.31352	4.49739	6.87943e-06	6.08423e-05	Dph2	144.684	121.356	116.545	61.1912	41.0235	41.9941
ENSMUSG00000003154	305.118	-0.969885	0.215202	-4.50686	6.57927e-06	5.83473e-05	Foxj2	157.14	223.6	237.987	427.283	384.05	400.647
ENSMUSG00000006412	253.205	1.16251	0.258663	4.49433	6.979e-06	6.1521e-05	Pfdn2	423.513	235.067	391.747	166.693	161.475	140.737
ENSMUSG00000003528	5960.13	0.630939	0.140436	4.4927	7.03249e-06	6.18576e-05	Slc25a1	7695.09	6285.65	7748.76	4835.16	4778.8	4417.33
ENSMUSG00000003848	160.108	1.25756	0.279738	4.49549	6.9409e-06	6.12854e-05	Nob1	289.368	161.489	226.234	101.282	84.6655	97.608
ENSMUSG00000031093	367.67	1.1978	0.266386	4.49647	6.90917e-06	6.10385e-05	Dock11	427.345	622.067	485.767	265.865	140.527	264.45
ENSMUSG00000035517	2528.53	-0.646274	0.143348	-4.50844	6.53052e-06	5.79785e-05	Tdrd7	1885.69	2170.07	1858.84	2782.09	3289.73	3184.74
ENSMUSG00000078773	17.2313	3.76528	0.839347	4.48596	7.25861e-06	6.36733e-05	Rad54b	49.825	21.9778	24.4842	4.22008	1.74568	1.13498
ENSMUSG00000001918	376.182	1.37918	0.306914	4.4937	6.99977e-06	6.16705e-05	Slc1a5	595.026	430.956	603.291	279.58	106.486	241.75
ENSMUSG00000030203	1667.51	-0.800234	0.178039	-4.49471	6.96664e-06	6.14455e-05	Dusp16	1021.41	1370.27	1258.49	1805.14	2472.76	2077.01
ENSMUSG00000024498	559.83	0.754508	0.168267	4.48398	7.32632e-06	6.41628e-05	Tcerg1	659.223	795.023	654.218	419.898	393.651	436.966
ENSMUSG00000042359	1921.91	-0.816493	0.18175	-4.4924	7.04256e-06	6.19125e-05	Osbpl6	1231.25	1385.56	1560.13	1954.95	2908.3	2491.27
ENSMUSG00000048371	366.298	-0.936622	0.208444	-4.49341	7.00924e-06	6.16866e-05	Pdp2	204.091	290.489	259.533	416.733	484.426	542.519
ENSMUSG00000027195	2361.3	0.575882	0.128463	4.48287	7.36467e-06	6.44245e-05	Hsd17b12	2935.84	2829.4	2713.83	1791.42	1905.41	1991.88
ENSMUSG00000041372	1155.25	-0.843976	0.187762	-4.49494	6.95907e-06	6.14123e-05	B4galnt3	699.467	927.845	852.051	1659.55	1180.95	1611.67
ENSMUSG00000024127	1267.83	-0.701918	0.156095	-4.49674	6.90027e-06	6.09932e-05	Prepl	887.269	1062.58	946.07	1391.57	1592.06	1727.43
ENSMUSG00000027893	9357.46	-0.711133	0.158257	-4.49354	7.00503e-06	6.16831e-05	Ahcyl1	6343.11	8396.47	6551	10375.1	12490.3	11988.8
ENSMUSG00000034591	2439.04	-0.585757	0.130442	-4.49057	7.10337e-06	6.23792e-05	Slc41a2	1844.48	1964.62	2042.96	2751.49	3070.65	2960.02
ENSMUSG00000039648	542.908	-1.32567	0.295726	-4.48277	7.36815e-06	6.44245e-05	Kyat1	276.912	258.956	393.706	524.345	1194.04	609.482
ENSMUSG00000034845	8.39515	-6.56758	1.46813	-4.47342	7.69772e-06	6.71246e-05	Plvap	0	0	0	12.6602	21.821	15.8897
ENSMUSG00000032624	1423.46	0.853456	0.190879	4.47119	7.77838e-06	6.77915e-05	Eml4	1687.34	2210.2	1601.27	853.511	1212.37	976.08
ENSMUSG00000046876	339.566	-1.2718	0.283672	-4.48335	7.34799e-06	6.43178e-05	Atxn1	115.939	281.889	198.812	424.118	492.282	524.359
ENSMUSG00000092341	14398.9	-0.754525	0.168019	-4.49072	7.09829e-06	6.23685e-05	Malat1	9467.71	12541.7	10141.4	19897.7	15027.7	19317.3
ENSMUSG00000059273	2045.59	-0.658604	0.146857	-4.48467	7.30262e-06	6.399e-05	Zc3h4	1442.05	1646.42	1671.78	2232.42	2721.51	2559.37
ENSMUSG00000019832	196.245	0.964577	0.21588	4.46812	7.891e-06	6.86988e-05	Rab32	290.327	247.489	240.925	130.822	139.654	128.252
ENSMUSG00000028431	122.995	1.37416	0.30758	4.46764	7.90863e-06	6.87868e-05	Elp1	183.969	190.156	158.658	92.8418	68.0815	44.2641
ENSMUSG00000038508	31.0663	2.50736	0.5609	4.47023	7.81343e-06	6.80602e-05	Gdf15	54.6159	49.6889	53.8653	4.22008	6.98272	17.0247
ENSMUSG00000029322	41540.5	0.711113	0.15894	4.47408	7.67402e-06	6.69541e-05	Plac8	55886.4	46286.2	52553.9	35891.8	26050.8	32573.8
ENSMUSG00000037725	36.7034	2.2157	0.496018	4.46698	7.93317e-06	6.89546e-05	Ckap2	80.4866	57.3334	43.0922	15.8253	8.7284	14.7547
ENSMUSG00000053841	450.494	0.728007	0.163201	4.46081	8.16522e-06	7.07055e-05	Txlna	540.41	575.245	569.993	354.487	343.899	318.928
ENSMUSG00000033099	146.398	1.15298	0.258381	4.46232	8.10765e-06	7.02822e-05	Nol12	235.711	176.778	193.915	94.9518	102.122	74.9085
ENSMUSG00000020132	1325.79	-0.602591	0.134264	-4.48812	7.18556e-06	6.30668e-05	Rab21	1074.11	1090.29	994.059	1545.6	1598.17	1652.53
ENSMUSG00000037722	421.189	0.950544	0.212825	4.46631	7.95807e-06	6.91339e-05	Gnpnat1	465.672	688.956	510.251	263.755	267.089	331.413
ENSMUSG00000073775	72.0711	1.70594	0.382188	4.46361	8.05905e-06	6.99735e-05	Kti12	130.312	117.533	83.2463	47.4759	32.2951	21.5646
ENSMUSG00000037601	255.336	1.34875	0.302341	4.46104	8.15635e-06	7.06665e-05	Nme1	428.304	344	329.068	127.657	215.591	87.3932
ENSMUSG00000069874	1088.09	-0.611705	0.136592	-4.47834	7.52248e-06	6.57383e-05	Irgm2	854.691	843.756	884.37	1291.34	1384.32	1270.04
ENSMUSG00000000957	605.975	1.02787	0.230072	4.46762	7.90961e-06	6.87868e-05	Mmp14	842.235	874.334	721.795	510.63	271.453	415.401
ENSMUSG00000032902	3100.76	-0.605934	0.135307	-4.4782	7.52753e-06	6.5747e-05	Slc16a1	2408.85	2661.22	2307.39	3564.91	4043.87	3618.31
ENSMUSG00000028676	824.357	0.648805	0.145645	4.45472	8.40044e-06	7.25868e-05	Srsf10	950.508	1040.6	1029.32	615.077	677.324	633.317
ENSMUSG00000031833	769.382	-0.870388	0.194503	-4.47493	7.64348e-06	6.67236e-05	Mast3	603.649	607.734	421.128	894.657	1131.2	957.92
ENSMUSG00000024846	2868.04	0.939925	0.21082	4.45842	8.25672e-06	7.14213e-05	Cst6	4311.78	2730.02	4270.05	2409.67	1825.11	1661.61
ENSMUSG00000027889	501.049	0.739216	0.165847	4.45722	8.30292e-06	7.17825e-05	Ampd2	670.722	570.467	638.548	395.633	355.246	375.677
ENSMUSG00000072618	23.6782	2.57593	0.578296	4.45435	8.41485e-06	7.26725e-05	Gm10384	45.9923	35.3556	40.1541	7.38514	5.23704	7.94484
ENSMUSG00000006435	21.1369	-3.59524	0.806091	-4.46009	8.19259e-06	7.09045e-05	Neurl1a	0.958174	1.91111	6.85558	66.4663	27.9309	22.6995
ENSMUSG00000039166	1105.01	-0.798376	0.178875	-4.46333	8.06957e-06	6.99897e-05	Akap7	671.68	853.312	896.122	1273.41	1634.83	1300.68
ENSMUSG00000034254	4223.7	-0.577072	0.128666	-4.48504	7.29004e-06	6.39144e-05	Agpat1	3553.87	3377.89	3237.79	4962.81	4763.09	5446.75
ENSMUSG00000028223	3646.99	0.590178	0.132765	4.44526	8.77839e-06	7.56102e-05	Decr1	4671.1	3963.65	4513.91	2839.06	3048.83	2845.39
ENSMUSG00000034480	68.1178	1.88975	0.424796	4.44861	8.64271e-06	7.45209e-05	Diaph2	80.4866	159.578	81.2876	32.7056	18.3296	36.3193
ENSMUSG00000008384	669.173	-0.762969	0.170939	-4.4634	8.06677e-06	6.99897e-05	Sertad1	549.033	411.845	527.88	869.336	831.816	825.128
ENSMUSG00000052062	129.009	1.2714	0.285751	4.44934	8.61358e-06	7.43094e-05	Pard3b	176.304	197.8	172.369	73.8514	54.9889	98.743
ENSMUSG00000021263	4357.21	0.561672	0.126534	4.4389	9.04192e-06	7.75083e-05	Degs2	4951.84	5403.67	5228.85	3772.75	3408.44	3377.69
ENSMUSG00000028044	45.3036	2.12577	0.478253	4.44487	8.79436e-06	7.57073e-05	Cks1b	94.8592	57.3334	68.5558	25.3205	8.7284	17.0247
ENSMUSG00000028683	42.4441	2.12854	0.479394	4.44006	8.99348e-06	7.71749e-05	Eif2b3	76.6539	48.7334	82.267	18.9904	20.0753	7.94484
ENSMUSG00000022034	33.3784	2.51494	0.56628	4.44117	8.94723e-06	7.68188e-05	Esco2	70.9048	63.0667	36.2366	16.8803	5.23704	7.94484
ENSMUSG00000041995	64.5225	2.40032	0.539826	4.44646	8.72952e-06	7.52293e-05	Zbed3	131.27	92.689	100.875	32.7056	3.49136	26.1045
ENSMUSG00000000861	103.592	1.49638	0.336833	4.4425	8.89196e-06	7.63849e-05	Bcl11a	165.764	135.689	156.699	70.6863	31.4222	61.2887
ENSMUSG00000081400	47.5082	1.85909	0.418849	4.43858	9.05558e-06	7.75843e-05	Gm13680	76.6539	58.2889	88.1432	22.1554	14.8383	24.9695
ENSMUSG00000008575	768.201	0.794528	0.179259	4.4323	9.32348e-06	7.94584e-05	Nfib	829.778	959.378	1135.09	505.355	622.335	557.274
ENSMUSG00000046688	1841.16	1.33747	0.301011	4.44325	8.86107e-06	7.616e-05	Tifa	3220.42	1805.05	2888.16	914.702	609.242	1609.4
ENSMUSG00000051950	914.568	0.721554	0.162577	4.43823	9.07016e-06	7.7627e-05	B3glct	1071.24	1183.93	1159.57	738.514	583.93	750.22
ENSMUSG00000018379	1943.16	0.567548	0.127963	4.43523	9.19723e-06	7.86312e-05	Srsf1	2373.4	2226.45	2361.26	1550.88	1512.63	1634.37
ENSMUSG00000039633	50.2554	2.07409	0.46773	4.43438	9.23394e-06	7.882e-05	Lonrf1	83.3611	97.4667	62.6796	8.44016	20.0753	29.5094
ENSMUSG00000021427	2556.95	0.59709	0.134641	4.43469	9.22054e-06	7.87888e-05	Ssr1	3412.06	2926.87	2896.97	2011.92	2040.7	2053.17
ENSMUSG00000021418	19.095	3.18966	0.720097	4.42949	9.44564e-06	8.02036e-05	Rpp40	44.076	31.5334	27.4223	2.11004	2.61852	6.80986
ENSMUSG00000007476	845.977	-0.718317	0.161437	-4.44952	8.60638e-06	7.42869e-05	Lrrc8a	627.604	582.889	708.083	982.224	1003.77	1171.3
ENSMUSG00000027187	6321.29	-0.901619	0.203071	-4.43992	8.99942e-06	7.71849e-05	Cat	3818.32	4819.83	4586.38	6447.23	10941	7314.92
ENSMUSG00000032480	386.995	0.80536	0.181756	4.431	9.3798e-06	7.98122e-05	Dhx30	488.669	534.156	453.448	304.901	251.378	289.419
ENSMUSG00000019820	2130.12	-0.868404	0.195411	-4.44398	8.83095e-06	7.59819e-05	Utrn	1134.48	1819.38	1568.95	2497.23	2571.39	3189.28
ENSMUSG00000036585	167.146	1.33914	0.302427	4.42797	9.51238e-06	8.06855e-05	Fgf1	249.125	308.645	161.596	83.3466	119.579	80.5833
ENSMUSG00000042705	392.896	0.803233	0.181412	4.42767	9.52583e-06	8.07572e-05	Commd10	529.87	507.4	461.283	322.836	274.945	261.045
ENSMUSG00000039473	1288.02	-0.672127	0.151258	-4.44358	8.84739e-06	7.60829e-05	Ubn1	856.607	1068.31	1054.78	1600.47	1517	1630.96
ENSMUSG00000006519	681.246	1.24445	0.280662	4.43398	9.25096e-06	7.89236e-05	Cyba	1259.04	738.645	875.556	507.465	239.158	467.61
ENSMUSG00000075600	674.803	0.723964	0.163433	4.42972	9.43551e-06	8.02018e-05	Zc3h3	876.729	783.556	860.865	553.886	446.021	527.764
ENSMUSG00000054309	674.293	0.707286	0.160016	4.42011	9.86504e-06	8.33707e-05	Cpsf3	915.056	785.467	808.958	539.115	530.687	466.475
ENSMUSG00000022389	1706.76	-1.00261	0.226052	-4.43529	9.1947e-06	7.86312e-05	Tef	1021.41	861.912	1525.86	2036.19	1991.82	2803.39
ENSMUSG00000039929	47.2489	1.90762	0.431478	4.42113	9.81856e-06	8.30213e-05	Urb1	64.1976	94.6001	64.6383	24.2655	13.0926	22.6995
ENSMUSG00000051910	701.815	-0.883442	0.199222	-4.43445	9.23084e-06	7.882e-05	Sox6	379.437	598.178	502.416	836.631	880.695	1013.53
ENSMUSG00000057367	841.351	-0.66962	0.151071	-4.43248	9.31556e-06	7.94329e-05	Birc2	629.52	651.689	667.929	962.178	1142.55	994.24
ENSMUSG00000027130	1450.72	-0.79142	0.178629	-4.43051	9.40097e-06	7.99503e-05	Slc12a6	811.573	1179.16	1196.79	1908.53	1805.91	1802.34
ENSMUSG00000090700	1440.87	0.847155	0.191674	4.41977	9.88079e-06	8.34601e-05	Cyp4f40	1946.05	2079.29	1531.73	813.42	1201.03	1073.69
ENSMUSG00000058975	17.7573	-3.68231	0.832429	-4.42358	9.70805e-06	8.21728e-05	Kcnc1	4.79087	2.86667	0	46.4209	21.821	30.6444
ENSMUSG00000029147	986.647	0.614289	0.13914	4.41489	1.01061e-05	8.50963e-05	Ppm1g	1234.13	1132.33	1214.42	803.925	780.319	754.76
ENSMUSG00000042744	2250.56	-0.712317	0.160737	-4.43156	9.35544e-06	7.96888e-05	Hectd4	1446.84	2027.69	1643.38	2683.97	2828.87	2872.63
ENSMUSG00000030492	6458.95	-0.542049	0.12213	-4.43829	9.06749e-06	7.7627e-05	Slc7a9	5348.53	4907.74	5522.66	7850.4	7529.12	7595.26
ENSMUSG00000041488	2268.77	-0.588192	0.132832	-4.42808	9.50776e-06	8.06855e-05	Stx3	1686.39	1891.05	1860.8	2689.25	2891.72	2593.42
ENSMUSG00000086844	148.982	-1.14565	0.25892	-4.42475	9.65542e-06	8.17701e-05	B230206H07Rik	84.3193	77.4001	116.545	224.719	191.152	199.756
ENSMUSG00000013846	197.4	-1.30583	0.295234	-4.42302	9.73327e-06	8.23432e-05	St3gal1	97.7337	122.311	121.442	185.684	392.778	264.45
ENSMUSG00000073982	1088.76	-0.656436	0.148196	-4.42951	9.44467e-06	8.02036e-05	Rhog	901.641	789.289	845.195	1402.12	1387.82	1206.48
ENSMUSG00000029269	9245.71	-0.584995	0.132154	-4.4266	9.57281e-06	8.1113e-05	Sult1b1	6632.48	8057.25	7500	11023.9	11544.2	10716.5
ENSMUSG00000029596	521.665	0.945569	0.214172	4.41499	1.01015e-05	8.50963e-05	Sdsl	778.037	500.711	781.536	318.616	367.466	383.622
ENSMUSG00000037313	145.178	1.43853	0.326078	4.41162	1.02602e-05	8.6259e-05	Tacc3	237.627	194.933	203.709	120.272	64.5901	49.939
ENSMUSG00000006642	54.0437	2.03577	0.461527	4.41094	1.02925e-05	8.64407e-05	Tcf23	80.4866	108.933	71.4939	8.44016	28.8037	26.1045
ENSMUSG00000002825	48.0359	2.14345	0.485936	4.41097	1.02907e-05	8.64407e-05	Qtrt1	86.2356	63.0667	85.2051	27.4305	6.98272	19.2946
ENSMUSG00000028890	964.908	-0.69069	0.155872	-4.43113	9.37392e-06	7.98042e-05	Mtf1	729.17	777.823	707.104	1141.53	1083.19	1350.62
ENSMUSG00000029910	84.7983	1.54281	0.349813	4.4104	1.03181e-05	8.6566e-05	Mad2l1	150.433	97.4667	130.256	42.2008	30.5494	57.8838
ENSMUSG00000043501	5157.25	0.918742	0.208158	4.41369	1.01625e-05	8.55271e-05	Lgals2	8651.35	5430.43	6155.33	4034.4	2764.28	3907.72
ENSMUSG00000087398	37.7701	-2.00119	0.453737	-4.41046	1.03149e-05	8.6566e-05	NA	18.2053	10.5111	16.6493	53.806	70.7	56.7488
ENSMUSG00000041801	8.80279	6.55992	1.49079	4.40029	1.08105e-05	9.0462e-05	Phlda3	25.8707	19.1111	7.83495	0	0	0
ENSMUSG00000044952	233.35	-0.953595	0.21596	-4.41561	1.00724e-05	8.49453e-05	Kctd21	137.977	172.956	165.513	329.166	265.343	329.143
ENSMUSG00000051256	325.945	0.811979	0.184642	4.39759	1.09459e-05	9.14063e-05	Jagn1	442.676	399.422	404.479	234.214	259.233	215.646
ENSMUSG00000069520	3229.15	-0.661403	0.1498	-4.41524	1.00897e-05	8.50472e-05	Tmem19	2606.23	2445.27	2454.3	3568.08	4622.56	3678.46
ENSMUSG00000024921	457.059	0.888539	0.201741	4.40435	1.06102e-05	8.89244e-05	Smarca2	545.201	617.289	617.002	367.147	246.141	349.573
ENSMUSG00000025060	2025.19	-0.598782	0.135531	-4.41804	9.95979e-06	8.40835e-05	Slk	1534.99	1638.78	1659.05	2223.98	2579.24	2515.11
ENSMUSG00000041112	1449.24	0.638969	0.145286	4.398	1.09255e-05	9.12832e-05	Elmo1	1665.31	1815.56	1813.79	1263.91	1043.92	1092.98
ENSMUSG00000060733	5193.24	-0.616533	0.139698	-4.41332	1.01799e-05	8.5629e-05	Ipmk	3627.65	4404.16	4269.07	5853.25	6713.01	6292.31
ENSMUSG00000022620	749.777	-0.706141	0.159845	-4.41767	9.97697e-06	8.41846e-05	Arsa	627.604	508.356	573.91	872.502	992.419	923.871
ENSMUSG00000027843	218.934	1.51606	0.344186	4.40477	1.05898e-05	8.87992e-05	Ptpn22	417.764	264.689	289.893	149.813	54.1161	137.332
ENSMUSG00000027379	47.2778	2.17127	0.493531	4.39945	1.08524e-05	9.07192e-05	Bub1	65.1558	111.8	54.8446	26.3755	9.60124	15.8897
ENSMUSG00000040084	118.57	1.59037	0.36131	4.40169	1.07411e-05	8.99282e-05	Bub1b	227.087	173.911	132.215	66.4663	32.2951	79.4484
ENSMUSG00000061315	2950.08	0.762333	0.173601	4.3913	1.12677e-05	9.38996e-05	Naca	4133.56	3591.94	3411.14	2408.61	2433.48	1721.76
ENSMUSG00000054342	137.671	2.11412	0.480498	4.39985	1.08325e-05	9.05997e-05	Kcnn4	266.372	183.467	220.358	73.8514	10.4741	71.5035
ENSMUSG00000028399	838.55	0.858652	0.195572	4.39047	1.13104e-05	9.41585e-05	Ptprd	899.725	1231.71	1111.58	473.704	641.537	673.041
ENSMUSG00000035473	5047.17	-0.677954	0.153988	-4.40265	1.06936e-05	8.95767e-05	Galm	3761.79	4202.54	3684.38	5565.23	7305.67	5763.41
ENSMUSG00000029507	330.086	0.9441	0.215082	4.38948	1.1362e-05	9.45388e-05	Pus1	476.212	336.356	490.664	203.619	233.048	240.615
ENSMUSG00000025724	1242.81	0.627528	0.143005	4.38815	1.14316e-05	9.50207e-05	Sec11a	1630.81	1365.49	1530.75	973.783	1003.77	952.245
ENSMUSG00000005045	23.6842	-2.94161	0.669774	-4.39194	1.12342e-05	9.36685e-05	Chd5	4.79087	3.82222	7.83495	43.2558	61.9716	20.4296
ENSMUSG00000034659	86.605	1.47997	0.337183	4.38922	1.13758e-05	9.46049e-05	Tmem109	125.521	127.089	129.277	60.1361	28.8037	48.804
ENSMUSG00000038037	195.201	-1.46123	0.332331	-4.3969	1.09807e-05	9.16498e-05	Socs1	122.646	54.4667	135.153	217.334	357.864	283.744
ENSMUSG00000019432	1753.53	0.59822	0.136644	4.37793	1.1981e-05	9.92295e-05	Ddx39b	2196.13	1942.65	2197.7	1347.26	1477.72	1359.7
ENSMUSG00000078348	485.537	0.761569	0.173903	4.37926	1.19082e-05	9.86777e-05	Sf3b5	656.349	591.489	584.683	405.128	354.373	321.198
ENSMUSG00000028124	3490.3	-0.640525	0.145756	-4.39452	1.11019e-05	9.26136e-05	Gclm	2483.59	2989.94	2710.89	3841.33	4698.5	4217.57
ENSMUSG00000044367	237.019	1.00782	0.230335	4.37543	1.21192e-05	0.000100272	Slc16a13	328.654	369.8	251.698	142.428	176.314	153.222
ENSMUSG00000039512	151.001	1.5036	0.343185	4.3813	1.17972e-05	9.78214e-05	Bltp3a	192.593	223.6	252.677	103.392	38.405	95.338
ENSMUSG00000020766	761.106	0.77118	0.176363	4.37269	1.22724e-05	0.000101337	Galk1	1000.33	881.978	997.977	467.374	653.757	565.218
ENSMUSG00000042590	181.9	0.972148	0.222199	4.37513	1.21359e-05	0.000100359	Ipo11	248.167	257.045	217.42	114.997	118.706	135.062
ENSMUSG00000034005	3100.22	-0.654315	0.149164	-4.38656	1.15159e-05	9.5672e-05	NA	2229.67	2220.71	2776.51	4073.43	3564.68	3736.34
ENSMUSG00000041147	49.0588	1.81101	0.414419	4.37	1.24249e-05	0.000102486	Brca2	80.4866	59.2445	89.1225	28.4855	16.584	20.4296
ENSMUSG00000079174	3081.4	-0.93117	0.212489	-4.38219	1.17491e-05	9.75088e-05	NA	1469.84	2740.54	2149.71	3822.34	3755.83	4550.12
ENSMUSG00000026222	1553.81	-0.711449	0.16203	-4.39086	1.12905e-05	9.4041e-05	Sp100	1097.11	1208.78	1228.13	1904.31	1641.81	2242.71
ENSMUSG00000039168	1584.35	-0.784083	0.178962	-4.38127	1.17988e-05	9.78214e-05	Dap	1269.58	1126.6	1096.89	1681.7	2474.5	1856.82
ENSMUSG00000038332	2005.18	-0.792173	0.181111	-4.37397	1.22006e-05	0.000100842	Sesn1	1182.39	1758.22	1464.16	2429.71	2892.59	2304
ENSMUSG00000027189	222.275	0.943354	0.216212	4.36309	1.28238e-05	0.000105561	Trim44	254.874	302.911	319.274	140.318	144.891	171.381
ENSMUSG00000022110	4935.17	-0.683077	0.15611	-4.37561	1.21093e-05	0.000100241	Sucla2	3733.04	3881.47	3750.98	5410.14	7309.16	5526.2
ENSMUSG00000071847	19.5467	-4.03824	0.924716	-4.36701	1.25961e-05	0.000103793	Apcdd1	0	3.82222	2.93811	13.7153	70.7	26.1045
ENSMUSG00000021707	987.713	-0.808165	0.184914	-4.37049	1.2397e-05	0.000102308	Dhfr	664.972	766.356	723.753	1174.24	1552.78	1044.18
ENSMUSG00000024425	3094.49	-0.535721	0.122233	-4.38279	1.17167e-05	9.72897e-05	Ndfip1	2518.08	2435.71	2625.69	3554.36	3718.3	3714.78
ENSMUSG00000025584	120.823	-1.42023	0.325145	-4.368	1.25392e-05	0.000103376	Pde8a	57.4904	81.2223	58.7621	128.712	244.395	154.357
ENSMUSG00000054630	310.669	-2.80643	0.64502	-4.35092	1.35569e-05	0.00011075	Ugt2b5	39.2851	118.489	75.4114	301.736	906.881	422.211
ENSMUSG00000032598	107.57	1.21341	0.278554	4.35608	1.3241e-05	0.000108553	Nckipsd	160.973	135.689	154.74	55.9161	76.8099	61.2887
ENSMUSG00000030711	18.047	3.59286	0.824579	4.3572	1.31735e-05	0.000108165	Sult1a1	19.1635	26.7556	53.8653	4.22008	0.87284	3.40493
ENSMUSG00000034413	603.888	-0.91796	0.209931	-4.37268	1.2273e-05	0.000101337	Neurl1b	362.19	382.222	509.272	687.873	711.364	970.405
ENSMUSG00000031959	101.983	1.2975	0.29769	4.35857	1.30918e-05	0.000107548	Wdr59	135.102	172	127.318	62.2462	47.1333	68.0986
ENSMUSG00000027170	628.526	0.820237	0.188477	4.35193	1.34947e-05	0.000110353	Eif3m	816.364	875.289	716.898	485.309	514.103	363.193
ENSMUSG00000030045	240.857	1.01054	0.232072	4.35443	1.33415e-05	0.000109211	Mrpl19	386.144	291.445	288.914	148.758	190.279	139.602
ENSMUSG00000022377	273.042	-1.04261	0.238793	-4.36617	1.26444e-05	0.000104138	Asap1	135.102	174.867	225.255	400.908	315.095	387.027
ENSMUSG00000062510	29.0393	2.60644	0.59841	4.35562	1.32694e-05	0.000108731	Nsl1	57.4904	41.0889	50.9272	15.8253	4.3642	4.53991
ENSMUSG00000021023	172.605	1.22711	0.281779	4.35486	1.3315e-05	0.000109049	Prorp	254.874	258	212.523	145.593	82.9198	81.7183
ENSMUSG00000016487	265.092	1.31506	0.301583	4.36053	1.29748e-05	0.000106641	Ppfibp1	376.562	322.978	433.86	168.803	82.9198	205.431
ENSMUSG00000051220	36.7449	2.46142	0.56546	4.35295	1.34316e-05	0.000109893	Ercc6l	63.2395	65.9334	56.8034	13.7153	2.61852	18.1596
ENSMUSG00000025395	50.8718	1.78741	0.411219	4.34661	1.3826e-05	0.000112777	Prim1	82.4029	69.7556	84.2257	32.7056	15.7111	20.4296
ENSMUSG00000026683	51.2566	1.83002	0.421056	4.34627	1.38473e-05	0.000112895	Nuf2	97.7337	78.3556	63.659	31.6506	15.7111	20.4296
ENSMUSG00000026605	81.1887	2.07072	0.475919	4.35098	1.35529e-05	0.00011075	Cenpf	122.646	129.956	140.05	40.0908	7.85556	46.534
ENSMUSG00000020018	109.749	1.53296	0.352974	4.34297	1.40569e-05	0.000114372	Snrpf	171.513	92.689	225.255	53.806	58.4803	56.7488
ENSMUSG00000031974	2088.81	-0.593297	0.135998	-4.36253	1.2857e-05	0.000105781	Abcb10	1689.26	1670.31	1636.52	2263.02	2696.2	2577.53
ENSMUSG00000035798	388.203	0.797368	0.18357	4.34367	1.40123e-05	0.000114067	Zdhhc17	515.497	484.467	477.932	322.836	247.014	281.474
ENSMUSG00000005142	1505.74	0.604768	0.139409	4.3381	1.43723e-05	0.000116645	Man2b1	1728.55	1999.02	1722.71	1234.37	1173.97	1175.84
ENSMUSG00000025264	55.8453	1.73806	0.400718	4.33737	1.44201e-05	0.000116915	Tsr2	113.064	71.6667	73.4526	22.1554	33.1679	21.5646
ENSMUSG00000020263	993.479	-0.591462	0.135766	-4.3565	1.32159e-05	0.000108458	Appl2	804.866	772.089	801.123	1175.29	1223.72	1183.78
ENSMUSG00000037815	13339.7	-0.510611	0.117076	-4.36138	1.29247e-05	0.000106283	Ctnna1	10470.9	11365.4	11173.6	15759.9	15249.4	16019.1
ENSMUSG00000021645	144.721	1.24111	0.286169	4.337	1.44444e-05	0.000116937	Smn1	267.33	175.822	167.472	87.5667	98.6309	71.5035
ENSMUSG00000026426	1419.33	-0.648479	0.148862	-4.35626	1.32305e-05	0.000108522	Arl8a	1212.09	976.578	1128.23	1841.01	1716.88	1641.18
ENSMUSG00000035227	1784.62	0.624437	0.144016	4.3359	1.45164e-05	0.000117461	Spcs2	2369.56	2171.98	1953.84	1372.58	1503.9	1335.87
ENSMUSG00000038644	147.548	1.37123	0.316006	4.33926	1.42962e-05	0.000116086	Pold1	272.121	172	193.915	114.997	58.4803	73.7735
ENSMUSG00000022940	340.724	0.816541	0.188432	4.33335	1.46856e-05	0.000118592	Pigp	400.517	497.845	405.459	258.48	239.158	242.885
ENSMUSG00000020961	309.272	-1.49561	0.34439	-4.34278	1.4069e-05	0.000114413	Ston2	93.901	271.378	120.462	339.716	500.137	530.034
ENSMUSG00000042082	123.37	1.29593	0.299108	4.33264	1.47329e-05	0.000118856	Arsb	127.437	208.311	189.998	60.1361	68.0815	86.2582
ENSMUSG00000039458	1034.54	-0.723644	0.16659	-4.34387	1.39993e-05	0.000114019	Mtmr12	732.045	838.978	770.763	1119.38	1502.16	1243.93
ENSMUSG00000025492	160.436	1.63605	0.377423	4.33478	1.45906e-05	0.000117943	Ifitm3	295.117	251.311	181.183	123.437	36.6593	74.9085
ENSMUSG00000038872	71.8975	1.92333	0.443879	4.333	1.47089e-05	0.000118721	Zfhx3	84.3193	165.311	91.0813	32.7056	14.8383	43.1291
ENSMUSG00000018433	210.589	1.23244	0.284625	4.33006	1.4907e-05	0.000120095	Nol11	251.041	405.156	230.152	96.0068	137.036	144.142
ENSMUSG00000070704	72.3195	-1.94839	0.449399	-4.33554	1.45403e-05	0.000117595	Ugt2b36	23.9543	43.9556	21.5461	74.9064	183.296	86.2582
ENSMUSG00000073002	222.776	-1.12788	0.260018	-4.33768	1.43995e-05	0.000116807	Vamp5	153.308	139.511	127.318	275.36	408.489	232.67
ENSMUSG00000071335	771.686	-0.707599	0.162724	-4.34846	1.37094e-05	0.000111939	NA	596.942	638.312	522.983	867.226	962.742	1041.91
ENSMUSG00000028621	29.0689	2.50365	0.578329	4.32911	1.49716e-05	0.000120541	Cyb5rl	47.9087	39.1778	60.7209	9.49518	3.49136	13.6197
[truncated: 3,035 more rows]

## Sheet: DEG list with normalized count
	DEG list with Normalized Counts
	Treatment:
	Villi epithelium seeperated harvested seven days after the first tamoxifen injection (DMV)
	Uninjected mice (WTV)
	Sample replicates
	F1_DMV_normcount	Double mutant villi epithelium (replicate 1)
	EF1_DMV_normcount	Double mutant villi epithelium (replicate 2)
	G1_DMV_normcount	Double mutant villi epithelium (replicate 3)
	D12_WTV_normcount	Wild type villi epithelium (replicate 1)
	AB1_WTV_normcount	Wild type villi epithelium (replicate 2)
	B1_WTV_normcount	Wild type villi epithelium (replicate 3)
